# Supplementary material for: A Colorectal Cancer Susceptibility New Variant at 4q26 in the Spanish Population Identified by Genome-Wide Association Analysis
Source: PLoS One. 2014 Jun 30;9(6):e101178. doi: 10.1371/journal.pone.0101178 (PMC4076321; doi:10.1371/journal.pone.0101178)
Supplement: Dataset S1 — Plink association file of genotyped SNPs. (ZIP) [file pone.0101178.s009.zip]

Archive with 1 entries (1 files):
- genotyped_SNPs.assoc
