# Supplementary material for: A Colorectal Cancer Susceptibility New Variant at 4q26 in the Spanish Population Identified by Genome-Wide Association Analysis
Source: PLoS One. 2014 Jun 30;9(6):e101178. doi: 10.1371/journal.pone.0101178 (PMC4076321; doi:10.1371/journal.pone.0101178)
Supplement: Dataset S1 — Plink association file of genotyped SNPs. (ZIP) [file pone.0101178.s009.zip › genotyped_SNPs.assoc]

#     Association analysis. Genotyped SNPs
#     CHR        Chromosome code
#     SNP        Reference SNP
#     BP         Physical position 
#     A1         Name of first allele
#     F_A        Reference SNP allele frequency in cases 
#     F_U        Reference SNP allele frequency in controls 
#     A2         Name of second allele
#     CHISQ      ChiSq value
#     P          Asymptotic p-value for test of association
#     OR         Odds ratio 
#
 CHR             SNP         BP   A1      F_A      F_U   A2        CHISQ            P           OR 
   0   SNP_A-1839400          0    A   0.3137   0.3181    G      0.05434       0.8157       0.9797 
   0   SNP_A-1862669          0    A  0.08768  0.07928    G       0.5602       0.4542        1.116 
   0   SNP_A-1886977          0    A   0.3916   0.4068    C       0.5592       0.4546       0.9387 
   0   SNP_A-1955401          0    T    0.417   0.3767    C        4.056      0.04402        1.183 
   0   SNP_A-2002213          0    G    0.234    0.257    T        1.665        0.197       0.8831 
   0   SNP_A-2067051          0    G    0.197   0.2177    A        1.513       0.2187       0.8813 
   0   SNP_A-2101901          0    A   0.1075   0.1186    G       0.6982       0.4034       0.8958 
   0   SNP_A-4228207          0    A   0.1778   0.1564    C        1.938       0.1639        1.166 
   0   SNP_A-2174619          0    C   0.1231  0.09909    T        3.507      0.06113        1.277 
   0   SNP_A-2226330          0    T   0.2365   0.2547    C         1.07       0.3009       0.9062 
   0   SNP_A-1809060          0    T   0.2207   0.2266    C        0.119       0.7302       0.9667 
   0   SNP_A-1856196          0    G   0.1534   0.1489    A        0.094       0.7592        1.036 
   0   SNP_A-1862281          0    A  0.08209  0.08742    G       0.2146       0.6432       0.9336 
   0   SNP_A-1949011          0    C    0.249   0.2509    G      0.01254       0.9108       0.9895 
   0   SNP_A-2000076          0    T  0.08824   0.1019    C         1.27       0.2597       0.8532 
   0   SNP_A-2085356          0    C   0.2395   0.2431    T      0.04111       0.8393       0.9807 
   0   SNP_A-2144461          0    G   0.1702   0.2091    T        5.604      0.01792        0.776 
   0   SNP_A-2196787          0    A   0.1551   0.1696    T       0.9092       0.3403       0.8991 
   0   SNP_A-2205640          0    C   0.1875    0.176    A       0.5343       0.4648         1.08 
   0   SNP_A-2217336          0    A  0.05532  0.06117    G       0.3696       0.5432       0.8988 
   0   SNP_A-4235847          0    A  0.06358  0.04433    G        4.379      0.03638        1.464 
   0   SNP_A-2300396          0    T   0.1074   0.0892    G        2.269        0.132        1.229 
   0   SNP_A-2000179          0    T  0.09519  0.09015    C       0.1799       0.6714        1.062 
   0   SNP_A-1813997          0    C   0.0974  0.09428    G      0.06526       0.7984        1.037 
   0   SNP_A-4225671          0    G    0.116   0.1242    A       0.3787       0.5383       0.9248 
   0   SNP_A-1910170          0    A     0.25    0.264    G       0.5998       0.4386       0.9295 
   0   SNP_A-1921603          0    A   0.0587  0.05618    T      0.07053       0.7906        1.048 
   0   SNP_A-2059840          0    A   0.2149   0.1723    C        7.066     0.007857        1.315 
   0   SNP_A-4197693          0    A   0.3865   0.3882    C     0.007682       0.9302       0.9925 
   0   SNP_A-1915716          0    T   0.3432   0.3361    A       0.1358       0.7125        1.032 
   0   SNP_A-2104167          0    T   0.3292   0.3533    C         1.55       0.2132       0.8981 
   0   SNP_A-1936309          0    G  0.07353  0.08323    A       0.7596       0.3835       0.8742 
   0   SNP_A-2168424          0    C   0.2565   0.2823    T        1.944       0.1632       0.8773 
   0   SNP_A-2036752          0    G   0.1002  0.09125    T       0.5615       0.4537        1.109 
   0   SNP_A-2033140          0    G  0.07298  0.06815    A       0.2057       0.6501        1.076 
   0   SNP_A-4202822          0    C   0.3295   0.3594    T        2.348       0.1254       0.8759 
   0   SNP_A-4216362          0    A   0.2258   0.2321    T       0.1284       0.7201       0.9652 
   0   SNP_A-1852856          0    C   0.2352   0.2138    T         1.57       0.2102        1.131 
   0   SNP_A-2278407          0    C   0.2735   0.2688    T      0.06671       0.7962        1.024 
   0   SNP_A-1806775          0    T   0.2851   0.2697    G       0.7154       0.3977         1.08 
   0   SNP_A-1864871          0    G   0.1856   0.1985    A       0.6234       0.4298       0.9204 
   0   SNP_A-1878631          0    A   0.1914   0.1673    G        2.401       0.1213        1.178 
   0   SNP_A-2023136          0    C   0.4749   0.4956    T        1.026        0.311       0.9205 
   0   SNP_A-4202904          0    T   0.3455   0.3067    C        4.041       0.0444        1.193 
   0   SNP_A-1843408          0    T  0.07143  0.06767    C       0.1311       0.7173         1.06 
   0   SNP_A-1925761          0    C  0.07338  0.09987    A        5.097      0.02397       0.7137 
   0   SNP_A-2091815          0    G  0.06276  0.08025    A        2.666       0.1025       0.7674 
   0   SNP_A-1963298          0    A   0.2384   0.2309    C        0.189       0.6638        1.043 
   0   SNP_A-4227992          0    C  0.09355  0.08812    T       0.2094       0.6472        1.068 
   0   SNP_A-2020105          0    A   0.1496   0.1498    G    0.0002513       0.9874       0.9982 
   0   SNP_A-4216546          0    T   0.1863    0.183    C       0.0447       0.8326        1.023 
   0   SNP_A-2170113          0    G   0.2316   0.2247    A       0.1598       0.6893         1.04 
   0   SNP_A-1829503          0    C   0.1071   0.1053    G      0.02058       0.8859        1.019 
   0   SNP_A-2060747          0    A   0.1663   0.1921    G        2.669       0.1023       0.8389 
   0   SNP_A-2227628          0    A  0.07783   0.0815    G        0.107       0.7436       0.9511 
   0   SNP_A-4238377          0    C   0.1906   0.1809    T       0.3606       0.5482        1.066 
   0   SNP_A-2188525          0    T  0.05625  0.05431    C      0.04357       0.8347        1.038 
   0   SNP_A-2076344          0    C  0.07234  0.07609    T       0.1193       0.7298       0.9469 
   0   SNP_A-2200727          0    G   0.4593   0.4531    A      0.09355       0.7597        1.025 
   0   SNP_A-2112252          0    A   0.4223   0.3969    G        1.596       0.2065        1.111 
   0   SNP_A-2015496          0    C   0.4958   0.4462    A        5.861      0.01548         1.22 
   0   SNP_A-4193675          0    A   0.2038   0.2398    G         4.35      0.03702       0.8116 
   0   SNP_A-2001098          0    A    0.429   0.4615    G        2.503       0.1136       0.8766 
   0   SNP_A-1973303          0    C  0.05346   0.0529    G     0.003748       0.9512        1.011 
   0   SNP_A-4226293          0    C   0.3393   0.3636    T         1.52       0.2176        0.899 
   0   SNP_A-1813869          0    A   0.1002   0.1043    G       0.1066       0.7441       0.9565 
   0   SNP_A-1932613          0    A   0.2787   0.2472    G        3.102      0.07817        1.177 
   0   SNP_A-2273786          0    A    0.137   0.1577    T        1.963       0.1612       0.8481 
   0   SNP_A-4203846          0    G   0.4126   0.4108    A     0.008586       0.9262        1.008 
   0   SNP_A-1929900          0    G   0.3643   0.3438    T         1.11        0.292        1.094 
   0   SNP_A-1888300          0    G  0.09871   0.1057    A       0.3074       0.5793       0.9266 
   0   SNP_A-2310959          0    T   0.4055   0.3916    C       0.4785       0.4891         1.06 
   0   SNP_A-4230926          0    T  0.09375  0.07553    C        2.637       0.1044        1.266 
   0   SNP_A-1908405          0    G   0.1221   0.1205    A       0.0153       0.9016        1.016 
   0   SNP_A-4202052          0    T   0.4147   0.4044    C       0.2629       0.6081        1.044 
   0   SNP_A-1994719          0    C   0.2134   0.2366    T         1.83       0.1762       0.8754 
   0   SNP_A-1886544          0    C   0.1039   0.1066    A      0.04614       0.8299       0.9714 
   0   SNP_A-4204663          0    G    0.461   0.4862    A        1.519       0.2177       0.9037 
   0   SNP_A-1837699          0    A    0.413   0.4449    G        2.481       0.1152       0.8777 
   0   SNP_A-1856939          0    T  0.09958  0.09962    C    1.251e-05       0.9972       0.9995 
   0   SNP_A-2000350          0    A   0.3541   0.3493    G      0.06033        0.806        1.021 
   0   SNP_A-4218092          0    G   0.4211   0.4054    A       0.5961       0.4401        1.067 
   0   SNP_A-2226240          0    C   0.2914   0.3016    T       0.2985       0.5848       0.9522 
   0   SNP_A-2191922          0    T  0.08805  0.08864    G     0.002573       0.9595       0.9927 
   0   SNP_A-4224170          0    G   0.4548    0.459    A      0.04088       0.8398       0.9834 
   0   SNP_A-2216871          0    C   0.4083   0.4056    T      0.01824       0.8926        1.011 
   0   SNP_A-1887141          0    G   0.0875   0.1136    A        4.398      0.03599       0.7482 
   0   SNP_A-2225532          0    G   0.4979   0.4718    A        1.623       0.2027         1.11 
   0   SNP_A-1790483          0    T  0.07338  0.06179    C        1.294       0.2553        1.202 
   0   SNP_A-4205987          0    A   0.3457   0.3644    G       0.8987       0.3431       0.9214 
   0   SNP_A-2041575          0    G   0.3528   0.3983    A        5.246        0.022       0.8237 
   0   SNP_A-2051046          0    G   0.1677   0.1492    C        1.563       0.2113        1.149 
   0   SNP_A-2069409          0    A  0.08958   0.0774    G        1.183       0.2767        1.173 
   0   SNP_A-4236429          0    C   0.3413   0.3457    T      0.04983       0.8234        0.981 
   0   SNP_A-2195746          0    C    0.478   0.4668    T       0.3053       0.5805        1.046 
   0   SNP_A-2278216          0    G   0.3354   0.3125    A        1.442       0.2299         1.11 
   0   SNP_A-1878197          0    G   0.3684   0.4018    T        2.784      0.09521       0.8686 
   0   SNP_A-2252236          0    T   0.2977   0.3159    C       0.9235       0.3366       0.9181 
   0   SNP_A-1929168          0    T   0.4359   0.4382    C      0.01259       0.9107       0.9908 
   0   SNP_A-2120376          0    T  0.04307   0.0575    C        2.517       0.1126       0.7377 
   0   SNP_A-2031933          0    G   0.1124   0.1021    A       0.6598       0.4166        1.113 
   0   SNP_A-2248985          0    G  0.05208  0.05919    C       0.5673       0.4513       0.8733 
   0   SNP_A-2112847          0    T   0.2548   0.2359    C        1.133       0.2871        1.108 
   0   SNP_A-4198617          0    A  0.09599  0.07761    G        2.583        0.108        1.262 
   0   SNP_A-1889099          0    C  0.07053  0.05752    T        1.716       0.1903        1.243 
   0   SNP_A-4220824          0    G   0.3134   0.2971    C       0.7444       0.3883         1.08 
   0   SNP_A-2130205          0    G   0.3358   0.3583    A        1.336       0.2478       0.9053 
   0   SNP_A-2133158          0    G   0.2542     0.29    T        3.808      0.05101       0.8346 
   0   SNP_A-2248677          0    G   0.3766   0.3652    A        0.334       0.5633         1.05 
   0   SNP_A-1845871          0    A   0.1772   0.1865    G       0.3398       0.5599       0.9397 
   0   SNP_A-1943212          0    C   0.2327   0.2566    T        1.826       0.1766       0.8788 
   0   SNP_A-1940014          0    A   0.4249   0.4725    C        5.422      0.01989        0.825 
   0   SNP_A-1798604          0    A   0.2744   0.3029    T        2.333       0.1267       0.8703 
   0   SNP_A-4209189          0    A   0.2925   0.3058    C       0.4898        0.484       0.9385 
   0   SNP_A-2279563          0    C   0.3901    0.413    G          1.3       0.2543       0.9089 
   0   SNP_A-2277953          0    G   0.3025   0.3194    A       0.7883       0.3746       0.9243 
   0   SNP_A-2306713          0    A   0.4161   0.4218    C      0.07766       0.7805        0.977 
   0   SNP_A-2061041          0    A   0.1534   0.1558    C      0.02581       0.8724        0.982 
   0   SNP_A-2281455          0    T   0.1367   0.1217    C        1.217       0.2699        1.143 
   0   SNP_A-2192997          0    G   0.1865   0.1959    A        0.342       0.5587       0.9409 
   0   SNP_A-2256430          0    A   0.2803   0.2644    G       0.7642        0.382        1.083 
   0   SNP_A-4231649          0    A    0.129   0.1393    C       0.5386        0.463       0.9148 
   0   SNP_A-4212585          0    C   0.2662   0.2491    T       0.9233       0.3366        1.094 
   0   SNP_A-2239784          0    A    0.325   0.3038    C        1.263       0.2611        1.104 
   0   SNP_A-2121933          0    G   0.1239   0.1241    A    7.175e-05       0.9932       0.9989 
   0   SNP_A-2040301          0    G   0.1006  0.09473    A       0.2372       0.6262        1.069 
   0   SNP_A-1890326          0    C  0.09916   0.1015    T      0.03685       0.8478        0.974 
   0   SNP_A-1807015          0    T  0.09186   0.1008    C       0.5387        0.463       0.9028 
   0   SNP_A-2257688          0    G  0.09139  0.08469    C       0.3356       0.5624        1.087 
   0   SNP_A-1807319          0    G   0.4968     0.49    C       0.1113       0.7387        1.028 
   0   SNP_A-1954725          0    T    0.319   0.3179    C     0.003584       0.9523        1.005 
   0   SNP_A-2059713          0    C   0.4528   0.4561    A      0.02638        0.871       0.9867 
   0   SNP_A-2138302          0    A   0.3288   0.3127    G       0.7082          0.4        1.076 
   0   SNP_A-2187360          0    C   0.1848   0.1597    T        2.642       0.1041        1.193 
   0   SNP_A-2241726          0    C    0.292    0.309    T        0.815       0.3667       0.9224 
   0   SNP_A-2260996          0    G   0.2643   0.2845    A        1.218       0.2697       0.9031 
   0   SNP_A-4206061          0    A   0.4111   0.3894    T        1.168       0.2798        1.094 
   0   SNP_A-2174589          0    T   0.1649   0.1642    G     0.002478       0.9603        1.006 
   0   SNP_A-2062329          0    T   0.3008   0.2888    A       0.4181       0.5179         1.06 
   0   SNP_A-4203147          0    G  0.09498  0.09447    T     0.001717       0.9669        1.006 
   0   SNP_A-4207810          0    T   0.3795   0.3701    G       0.2227        0.637        1.041 
   0   SNP_A-2087825          0    C    0.257   0.2731    T       0.7703       0.3801       0.9206 
   0   SNP_A-2185467          0    A   0.3567   0.3546    G      0.01105       0.9163        1.009 
   0   SNP_A-4237967          0    C   0.1072   0.1294    T        2.735      0.09816       0.8077 
   0   SNP_A-1931245          0    A  0.09514  0.07107    C        4.666      0.03077        1.374 
   0   SNP_A-4206581          0    C   0.4421   0.4544    T       0.3569       0.5502       0.9514 
   0   SNP_A-4214547          0    C   0.2637    0.293    T        2.516       0.1127       0.8641 
   0   SNP_A-2060512          0    C   0.2886   0.2754    T       0.5039       0.4778        1.067 
   0   SNP_A-1895431          0    T   0.4136   0.4337    A       0.9659       0.3257       0.9209 
   0   SNP_A-1870170          0    C   0.1435   0.1317    T       0.6939       0.4048        1.104 
   0   SNP_A-2252986          0    C   0.1648   0.1786    G       0.7595       0.3835        0.908 
   0   SNP_A-4227827          0    T   0.2489    0.238    C       0.3824       0.5363        1.061 
   0   SNP_A-4235587          0    G   0.2537    0.244    C       0.2996       0.5841        1.053 
   0   SNP_A-2025693          0    A  0.05996  0.06511    G       0.2631        0.608       0.9159 
   0   SNP_A-2171272          0    T  0.08906   0.1041    C         1.49       0.2222        0.841 
   0   SNP_A-1969793          0    C  0.07531  0.07649    T      0.01164       0.9141       0.9834 
   0   SNP_A-4218271          0    G  0.07008  0.06289    A       0.5037       0.4779        1.123 
   0   SNP_A-2124988          0    C  0.09852  0.08396    A        1.544        0.214        1.192 
   0   SNP_A-2168685          0    G   0.3727   0.4003    C        1.912       0.1668       0.8901 
   0   SNP_A-2258669          0    T    0.153   0.1537    C      0.00232       0.9616       0.9945 
   0   SNP_A-2026048          0    C   0.1638   0.1725    T       0.3113       0.5769       0.9401 
   0   SNP_A-1986184          0    A   0.4059   0.3726    T        2.776      0.09571         1.15 
   0   SNP_A-4204627          0    A   0.1875   0.1669    G        1.768       0.1836        1.152 
   0   SNP_A-2170467          0    T   0.1458   0.1662    C        1.802       0.1795       0.8563 
   0   SNP_A-1858771          0    A  0.07002  0.07843    C       0.5812       0.4458       0.8847 
   0   SNP_A-1856289          0    G  0.09792  0.08375    A        1.484       0.2231        1.188 
   0   SNP_A-4199081          0    G  0.07866  0.06527    A        1.605       0.2052        1.223 
   0   SNP_A-2278496          0    C  0.09315  0.08763    G       0.2175        0.641        1.069 
   0   SNP_A-1953177          0    C   0.3109   0.3193    A       0.1936       0.6599       0.9617 
   0   SNP_A-2084352          0    C   0.1172   0.1311    T        1.059       0.3035       0.8794 
   0   SNP_A-2220365          0    T   0.1098   0.1217    C       0.8176       0.3659       0.8903 
   0   SNP_A-4194682          0    G   0.4852   0.4955    C        0.253        0.615       0.9594 
   0   SNP_A-1882251          0    C   0.1625   0.1496    A       0.7688       0.3806        1.103 
   0   SNP_A-1947114          0    G   0.3079   0.2825    A        1.875       0.1709         1.13 
   0   SNP_A-1913425          0    C   0.1365   0.1675    T        4.394      0.03606       0.7854 
   0   SNP_A-2053790          0    A   0.2511   0.2322    C        1.165       0.2805        1.108 
   0   SNP_A-2269771          0    T  0.05729  0.06571    C       0.7243       0.3947       0.8641 
   0   SNP_A-4240093          0    A  0.06103  0.07252    G        1.217         0.27       0.8312 
   0   SNP_A-2006604          0    A   0.4562    0.485    T        1.996       0.1578       0.8907 
   0   SNP_A-1942231          0    G   0.2883   0.2525    T        3.916      0.04784        1.199 
   0   SNP_A-2117528          0    C   0.3457     0.32    T        1.773       0.1831        1.123 
   0   SNP_A-1863377          0    G   0.2147   0.2491    C        3.894      0.04846       0.8245 
   0   SNP_A-1783985          0    C   0.4153   0.4064    G       0.1963       0.6577        1.037 
   0   SNP_A-2050608          0    A   0.1627   0.2175    G        11.11    0.0008602       0.6991 
   0   SNP_A-1883517          0    C   0.3782   0.3876    T       0.2182       0.6404       0.9612 
   0   SNP_A-1801645          0    T   0.4458   0.4407    A      0.06414       0.8001        1.021 
   0   SNP_A-2286637          0    G   0.1352   0.1263    A       0.4263       0.5138        1.082 
   0   SNP_A-1815240          0    T   0.3885   0.3756    C       0.4247       0.5146        1.056 
   0   SNP_A-2282369          0    C   0.1659   0.1395    T        3.187      0.07422        1.227 
   0   SNP_A-2152211          0    G  0.09937   0.1053    A       0.2274       0.6334       0.9371 
   0   SNP_A-1788956          0    T   0.3616   0.3596    C      0.01127       0.9154        1.009 
   0   SNP_A-4208939          0    G  0.06427   0.0526    T        1.459       0.2271        1.237 
   0   SNP_A-2065833          0    T   0.1334   0.1106    A        2.951      0.08581        1.238 
   0   SNP_A-1865311          0    C   0.1271  0.09761    T        5.346      0.02077        1.346 
   0   SNP_A-2058486          0    T  0.09081   0.1052    C        1.332       0.2485       0.8496 
   0   SNP_A-1991373          0    C   0.2632   0.2601    T      0.03077       0.8608        1.017 
   0   SNP_A-2037950          0    C   0.1406   0.1145    T        3.722      0.05371        1.266 
   0   SNP_A-2064793          0    T   0.2323   0.2335    C      0.00457       0.9461       0.9935 
   0   SNP_A-1901174          0    A   0.3894   0.3714    T       0.8207        0.365        1.079 
   0   SNP_A-2231814          0    C  0.09434  0.09316    T      0.00982       0.9211        1.014 
   0   SNP_A-2300162          0    A   0.3078   0.3579    G          6.7     0.009639       0.7975 
   0   SNP_A-1788112          0    G   0.3245   0.3188    A      0.08864       0.7659        1.027 
   0   SNP_A-1954976          0    C   0.1391   0.1348    G      0.09396       0.7592        1.037 
   0   SNP_A-2079951          0    T   0.1551   0.1646    A       0.3932       0.5306       0.9321 
   0   SNP_A-2125984          0    C  0.07826  0.09016    T        1.052       0.3051       0.8568 
   0   SNP_A-1800793          0    G   0.4269   0.4467    A       0.9539       0.3287       0.9226 
   0   SNP_A-4234338          0    A   0.1271   0.1331    G       0.1846       0.6675       0.9487 
   0   SNP_A-2158529          0    C   0.3417   0.3609    T       0.9703       0.3246        0.919 
   0   SNP_A-1874965          0    G   0.2354   0.2466    C       0.4064       0.5238       0.9409 
   0   SNP_A-1898404          0    T  0.09979  0.08902    G       0.8069        0.369        1.134 
   0   SNP_A-2231260          0    G  0.08264  0.07658    A       0.3005       0.5836        1.086 
   0   SNP_A-2237287          0    C   0.1038    0.113    T         0.52       0.4709        0.909 
   0   SNP_A-2298467          0    C   0.2398   0.2719    T         3.13      0.07688       0.8448 
   0   SNP_A-2295799          0    A   0.1065  0.09387    G        1.071       0.3008         1.15 
   0   SNP_A-1923779          0    C  0.08281  0.06125    T        4.307      0.03796        1.384 
   0   SNP_A-2010915          0    A   0.1028  0.09769    C       0.1683       0.6817        1.058 
   0   SNP_A-4222963          0    T   0.2647   0.2564    C        0.206         0.65        1.044 
   0   SNP_A-1944993          0    A    0.121   0.1066    G        1.229       0.2675        1.153 
   0   SNP_A-2288759          0    T  0.05147  0.06384    A        1.634       0.2012       0.7957 
   0   SNP_A-1828242          0    G   0.3162    0.298    A       0.9301       0.3348        1.089 
   0   SNP_A-2061977          0    G  0.08664  0.06289    A        5.057      0.02453        1.413 
   0   SNP_A-4215052          0    A   0.1994   0.1818    G        1.213       0.2708        1.121 
   0   SNP_A-2178421          0    A   0.1276   0.1028    G        3.713        0.054        1.277 
   0   SNP_A-4197412          0    G   0.2695   0.3092    A        4.433      0.03525       0.8242 
   0   SNP_A-2086956          0    C    0.215   0.2443    T        2.868      0.09036       0.8472 
   1   SNP_A-1886933     775852    A   0.1649   0.1537    G       0.5496       0.4585        1.087 
   1   SNP_A-1902458    1120590    C  0.08021  0.06866    A        1.182       0.2769        1.183 
   1   SNP_A-2131660    1145994    C   0.1797   0.1815    T      0.01261       0.9106       0.9881 
   1   SNP_A-1884606    1495898    G  0.08668    0.101    A        1.408       0.2354       0.8447 
   1   SNP_A-2235839    1711339    A   0.4843   0.4762    G       0.1575       0.6914        1.033 
   1   SNP_A-1919019    1748886    A  0.06381  0.05431    G       0.9914       0.3194        1.187 
   1   SNP_A-1815933    1748914    A   0.2229   0.2472    G         1.95       0.1626       0.8736 
   1   SNP_A-2115098    1813782    T  0.06042   0.0525    C       0.7177       0.3969         1.16 
   1   SNP_A-2264565    2094841    C   0.2333   0.2434    T       0.3393       0.5603       0.9455 
   1   SNP_A-1788728    2095738    A  0.09937   0.1144    G         1.39       0.2385       0.8544 
   1   SNP_A-4218776    2145729    T  0.09119   0.1143    C        3.376      0.06613       0.7774 
   1   SNP_A-2082194    2273173    G   0.1294   0.1404    C       0.6176        0.432       0.9099 
   1   SNP_A-2135694    2292771    A   0.1992   0.2029    G      0.05115       0.8211       0.9772 
   1   SNP_A-1796345    2310562    C   0.2469   0.2531    T       0.1247       0.7239       0.9672 
   1   SNP_A-1789472    2442429    A   0.2495   0.2266    G        1.746       0.1864        1.135 
   1   SNP_A-1934233    2495573    A   0.1436   0.1552    G       0.6262       0.4288       0.9128 
   1   SNP_A-2305014    2543618    T   0.3419   0.3542    C       0.3862       0.5343       0.9473 
   1   SNP_A-1783583    2744266    C   0.4355   0.4179    T        0.753       0.3855        1.075 
   1   SNP_A-2223929    2744372    G   0.5021   0.4906    A       0.3145        0.575        1.047 
   1   SNP_A-2116785    2831740    C     0.25   0.2519    T      0.01152       0.9145       0.9898 
   1   SNP_A-1794434    2841098    T   0.3319   0.3281    C       0.0395       0.8425        1.017 
   1   SNP_A-1881657    2857008    T   0.3092   0.3006    C       0.2089       0.6476        1.041 
   1   SNP_A-2141751    2857821    T   0.3011   0.3013    C    0.0001143       0.9915        0.999 
   1   SNP_A-2126681    2869320    C   0.2296   0.2225    G       0.1707       0.6794        1.041 
   1   SNP_A-2032142    2898248    T    0.126   0.1344    C       0.3654       0.5455        0.929 
   1   SNP_A-2025945    2940194    T   0.1885   0.1898    C     0.005833       0.9391       0.9921 
   1   SNP_A-2103301    2940230    A   0.1816   0.1812    C    0.0005778       0.9808        1.003 
   1   SNP_A-2171380    2947460    G    0.185   0.1891    A      0.06719       0.7955       0.9731 
   1   SNP_A-1795521    3091622    C   0.2656   0.2815    A         0.76       0.3833       0.9231 
   1   SNP_A-2239921    3091723    C   0.2656   0.2815    G         0.76       0.3833       0.9231 
   1   SNP_A-1858853    3109589    T   0.1052   0.1161    C       0.7165       0.3973       0.8951 
   1   SNP_A-2294706    3117785    G   0.1367   0.1101    A        4.012      0.04519         1.28 
   1   SNP_A-1783921    3211231    T   0.2358   0.2238    C       0.4881       0.4848         1.07 
   1   SNP_A-2176877    3243801    A   0.3186   0.3084    G        0.285       0.5935        1.048 
   1   SNP_A-2303693    3297894    A  0.09583   0.1083    G       0.9973        0.318        0.873 
   1   SNP_A-2309606    3308574    T   0.3232   0.3229    C    0.0002768       0.9867        1.001 
   1   SNP_A-1910607    3330095    T  0.05649  0.05618    G     0.001052       0.9741        1.006 
   1   SNP_A-2298997    3330715    A   0.3956   0.4284    C        2.626       0.1051       0.8732 
   1   SNP_A-2029389    3336208    G   0.4228   0.4681    C        4.981      0.02562       0.8321 
   1   SNP_A-1930492    3367203    G   0.1542   0.1692    A       0.9869       0.3205       0.8952 
   1   SNP_A-2049610    3394087    T   0.1469   0.1462    C     0.001875       0.9655        1.005 
   1   SNP_A-4239524    3534206    C   0.2845   0.3059    T        1.306       0.2531       0.9023 
   1   SNP_A-2278622    3684507    T  0.08891  0.09136    C      0.04372       0.8344       0.9705 
   1   SNP_A-2183613    3686352    T  0.08854  0.09199    C      0.08647       0.7687       0.9589 
   1   SNP_A-1823328    3686396    G   0.1073   0.1142    A       0.2916       0.5892       0.9319 
   1   SNP_A-1995832    3695086    C   0.4677   0.4644    G       0.0261       0.8717        1.013 
   1   SNP_A-1811530    3703893    G   0.2067   0.2059    C     0.002332       0.9615        1.005 
   1   SNP_A-1995893    3710825    A   0.4615   0.4562    G      0.06556       0.7979        1.021 
   1   SNP_A-1960639    3733179    A   0.2788   0.2831    G      0.05461       0.8152       0.9789 
   1   SNP_A-2164723    3736570    T   0.1115   0.1184    C       0.2838       0.5942       0.9338 
   1   SNP_A-2022696    3782661    G   0.1531    0.166    C       0.7408       0.3894       0.9081 
   1   SNP_A-2115909    3906970    G   0.4302   0.4064    A        1.405       0.2359        1.103 
   1   SNP_A-2173506    3907418    A   0.1365   0.1448    C        0.333       0.5639       0.9337 
   1   SNP_A-2270688    3922325    G   0.3091   0.3581    A        6.367      0.01163       0.8017 
   1   SNP_A-2031648    3931187    C   0.2443   0.2996    T        9.117     0.002532       0.7555 
   1   SNP_A-1872942    3940015    G   0.2562   0.2934    A         4.11      0.04262       0.8298 
   1   SNP_A-4204421    3989119    A   0.1743    0.166    T       0.2924       0.5887         1.06 
   1   SNP_A-1952786    3989473    T   0.1532   0.1621    C       0.3481       0.5552       0.9354 
   1   SNP_A-2212837    4016464    A  0.08281  0.08812    G       0.2145       0.6432       0.9342 
   1   SNP_A-2093992    4030544    C   0.4048   0.4172    T       0.3778       0.5388       0.9502 
   1   SNP_A-2290837    4050645    T  0.05741   0.0458    C        1.694        0.193        1.269 
   1   SNP_A-2212255    4071203    C   0.2594   0.2719    T       0.4788        0.489       0.9379 
   1   SNP_A-2176838    4082645    G   0.2247    0.228    T      0.03761       0.8462       0.9812 
   1   SNP_A-4239115    4135543    A   0.1023  0.09148    G       0.8092       0.3684        1.132 
   1   SNP_A-1789385    4184519    T   0.3462   0.3492    C      0.02297       0.8795       0.9871 
   1   SNP_A-1810354    4184779    G   0.4186   0.4143    A      0.04585       0.8304        1.018 
   1   SNP_A-2238404    4208894    A    0.333   0.3538    T        1.142       0.2853        0.912 
   1   SNP_A-4221062    4218797    A   0.1414   0.1327    G       0.3738        0.541        1.076 
   1   SNP_A-2044741    4226228    A   0.4667     0.46    G       0.1057       0.7451        1.027 
   1   SNP_A-2221007    4264086    G   0.2971   0.2975    A    0.0005268       0.9817       0.9979 
   1   SNP_A-1912819    4267670    A   0.0929  0.09488    G      0.02755       0.8682        0.977 
   1   SNP_A-4201952    4279818    A   0.3625   0.3614    T     0.003014       0.9562        1.005 
   1   SNP_A-2309594    4280204    C   0.4027   0.4382    A        3.085      0.07903       0.8644 
   1   SNP_A-1784353    4280378    T   0.1639   0.1514    C        0.704       0.4014        1.098 
   1   SNP_A-2255224    4280876    C   0.1332   0.1168    G        1.425       0.2325        1.162 
   1   SNP_A-4197846    4285039    A   0.4567   0.4806    G        1.367       0.2424       0.9083 
   1   SNP_A-1904589    4289059    C   0.4653   0.4938    G         1.93       0.1648       0.8924 
   1   SNP_A-1858547    4289122    A   0.1396   0.1429    G      0.05583       0.8132       0.9727 
   1   SNP_A-1879998    4290071    A   0.3052   0.2934    G       0.4014       0.5264        1.058 
   1   SNP_A-1930648    4290090    T   0.3075   0.2953    C       0.4297       0.5121         1.06 
   1   SNP_A-1924023    4296412    T   0.2181   0.2144    C      0.04781       0.8269        1.022 
   1   SNP_A-2226226    4307845    C   0.2177   0.2162    T     0.007515       0.9309        1.009 
   1   SNP_A-2177190    4308166    T   0.2161    0.215    C     0.004099        0.949        1.006 
   1   SNP_A-4235605    4317821    T   0.1242   0.1056    C        2.073       0.1499        1.201 
   1   SNP_A-1800448    4323975    C  0.08368  0.08864    T       0.1856       0.6666        0.939 
   1   SNP_A-2115168    4324005    T  0.08421  0.08931    C       0.1937       0.6598       0.9377 
   1   SNP_A-2248619    4401844    T  0.06316  0.05875    C       0.2041       0.6514         1.08 
   1   SNP_A-1936327    4405826    T   0.0625  0.05507    C       0.6076       0.4357        1.144 
   1   SNP_A-2092311    4406705    T   0.1625   0.1654    C      0.03723        0.847       0.9789 
   1   SNP_A-1958598    4407623    T   0.2292   0.2256    C       0.0429       0.8359         1.02 
   1   SNP_A-2177906    4408208    T   0.1635    0.165    G     0.009501       0.9223       0.9893 
   1   SNP_A-1882059    4436536    A   0.2247   0.2313    G       0.1411       0.7072       0.9636 
   1   SNP_A-1883952    4441285    G   0.3273   0.3004    A        1.996       0.1577        1.133 
   1   SNP_A-2193738    4441304    A   0.1104  0.09488    G          1.6       0.2059        1.184 
   1   SNP_A-2296383    4457873    T   0.4322   0.4481    C         0.62       0.4311       0.9372 
   1   SNP_A-1905260    4478355    G  0.09454  0.06821    A        5.747      0.01651        1.426 
   1   SNP_A-2303721    4478588    A   0.1347   0.1275    C        0.268       0.6047        1.065 
   1   SNP_A-2090428    4478650    A  0.07917  0.07678    T      0.04777        0.827        1.034 
   1   SNP_A-4238096    4478753    T   0.0795  0.07707    G      0.04911       0.8246        1.034 
   1   SNP_A-2149899    4487455    T  0.09916  0.06938    C        7.182     0.007366        1.477 
   1   SNP_A-4206553    4510008    C  0.07353   0.0885    T        1.752       0.1857       0.8175 
   1   SNP_A-2075679    4514682    G   0.2437   0.2434    A    0.0003017       0.9861        1.002 
   1   SNP_A-4222616    4514873    T   0.3647   0.3472    C       0.7908       0.3739        1.079 
   1   SNP_A-2146536    4515191    C  0.09688  0.08937    T       0.4033       0.5254        1.093 
   1   SNP_A-2112407    4527839    T   0.3225   0.3277    C      0.07291       0.7871       0.9767 
   1   SNP_A-2178447    4529268    A      0.5   0.4956    G      0.04579       0.8306        1.018 
   1   SNP_A-1808503    4546239    G    0.391   0.3894    A     0.006443        0.936        1.007 
   1   SNP_A-4233879    4546345    T  0.07263  0.07306    C     0.001626       0.9678       0.9936 
   1   SNP_A-1896659    4546823    G  0.06994  0.07107    A      0.01166        0.914       0.9829 
   1   SNP_A-4200127    4562392    A   0.2912   0.2745    G       0.8294       0.3625        1.086 
   1   SNP_A-1999853    4581964    A   0.4134   0.4206    G         0.13       0.7185       0.9706 
   1   SNP_A-2104217    4582392    A  0.08577  0.09548    C       0.6743       0.4116       0.8888 
   1   SNP_A-2216210    4595952    A   0.2469     0.26    G       0.5452       0.4603       0.9328 
   1   SNP_A-2297571    4605791    A   0.2365   0.2375    G     0.003383       0.9536       0.9944 
   1   SNP_A-2116749    4631788    T   0.2135   0.2104    C      0.03638       0.8487        1.019 
   1   SNP_A-1943561    4638538    A  0.06303  0.06713    G       0.1636       0.6859       0.9348 
   1   SNP_A-1869659    4692044    C   0.3573   0.3639    T       0.1143       0.7353       0.9717 
   1   SNP_A-2109658    4703125    C   0.2948   0.2934    G     0.005738       0.9396        1.007 
   1   SNP_A-2139448    4704966    G    0.409   0.4056    T      0.02818       0.8667        1.014 
   1   SNP_A-1834065    4719663    A   0.2437   0.2497    G       0.1137        0.736       0.9686 
   1   SNP_A-2301978    4747454    A   0.2229      0.2    G        1.909       0.1671        1.147 
   1   SNP_A-2068861    4751069    A  0.09167  0.07842    G        1.376       0.2409        1.186 
   1   SNP_A-2196173    4758268    T   0.1318   0.1316    G    0.0002536       0.9873        1.002 
   1   SNP_A-2135522    4767409    T   0.1611   0.1683    A       0.2274       0.6335       0.9487 
   1   SNP_A-2298304    4789772    A  0.08088  0.08824    C       0.4126       0.5207       0.9093 
   1   SNP_A-1823672    4801597    C   0.3424   0.3514    A       0.2167       0.6416       0.9608 
   1   SNP_A-2156642    4811032    A   0.4031   0.4014    G     0.007662       0.9302        1.007 
   1   SNP_A-2166046    4845341    A   0.1488   0.1501    C     0.007664       0.9302         0.99 
   1   SNP_A-2035874    4851425    C   0.1615   0.1593    A      0.01985        0.888        1.016 
   1   SNP_A-1922971    4860771    C   0.1858   0.1625    T        2.293       0.1299        1.176 
   1   SNP_A-1914565    4863497    T    0.177   0.1595    C        1.301        0.254        1.133 
   1   SNP_A-4214867    4863865    C   0.3635   0.3708    T       0.1355       0.7128       0.9693 
   1   SNP_A-2075059    4867836    A   0.3386   0.3225    G       0.7002       0.4027        1.076 
   1   SNP_A-1794324    4871367    A   0.1417   0.1536    G        0.669       0.4134       0.9098 
   1   SNP_A-2259430    4875277    A  0.08473  0.08125    G      0.09558       0.7572        1.047 
   1   SNP_A-2053972    4882246    A   0.1811   0.1902    G        0.315       0.5746       0.9417 
   1   SNP_A-1946478    4883077    T  0.09375  0.08801    C       0.2407       0.6237        1.072 
   1   SNP_A-2203639    4884527    A   0.1715   0.1853    C        0.765       0.3818       0.9104 
   1   SNP_A-1809821    4894886    G   0.4749   0.5063    A        2.354        0.125        0.882 
   1   SNP_A-2041331    4901669    G   0.1903   0.1963    A       0.1357       0.7126       0.9624 
   1   SNP_A-2092964    4902227    G   0.3319   0.3675    A        3.299      0.06931       0.8553 
   1   SNP_A-2309410    4902486    C   0.3839   0.4139    T        2.235       0.1349       0.8825 
   1   SNP_A-2211668    4902573    A   0.3853   0.4177    G        2.599        0.107       0.8736 
   1   SNP_A-2097749    4905340    T    0.365   0.3954    C        2.321       0.1276        0.879 
   1   SNP_A-1791789    4905635    A   0.3058   0.3231    G       0.8268       0.3632        0.923 
   1   SNP_A-2109414    4907095    T    0.452   0.4712    C       0.8906       0.3453       0.9255 
   1   SNP_A-1865973    4942126    T   0.1096   0.1075    C      0.02745       0.8684        1.022 
   1   SNP_A-1871192    4948484    A   0.1448    0.145    G    0.0002101       0.9884       0.9983 
   1   SNP_A-4228169    4951570    T   0.1761   0.1888    C       0.6442       0.4222       0.9182 
   1   SNP_A-2298510    4963153    A   0.2665     0.25    G       0.8378         0.36         1.09 
   1   SNP_A-2053849    4964065    G   0.4792   0.4725    C       0.1059       0.7449        1.027 
   1   SNP_A-4227348    4965710    T   0.4351   0.4288    C      0.09712       0.7553        1.026 
   1   SNP_A-1912995    4968070    C   0.3052   0.2819    T        1.585       0.2081        1.119 
   1   SNP_A-2285756    4968105    G    0.304   0.2805    A        1.599       0.2061         1.12 
   1   SNP_A-1949073    4976182    G   0.3031   0.3127    C       0.2595       0.6104       0.9559 
   1   SNP_A-2292547    4977412    C   0.2656   0.2434    T        1.568       0.2106        1.124 
   1   SNP_A-1794682    4980926    C   0.2565   0.2294    T        2.329        0.127        1.159 
   1   SNP_A-2010874    4988854    T   0.1076   0.1077    C    4.751e-05       0.9945       0.9991 
   1   SNP_A-2112695    4997214    T   0.1889   0.2231    C        4.217      0.04001       0.8111 
   1   SNP_A-1999861    5027403    T   0.3802   0.3563    C        1.486       0.2229        1.109 
   1   SNP_A-2071351    5041500    G   0.2583   0.2531    T      0.08566       0.7698        1.028 
   1   SNP_A-2265189    5044926    A    0.152   0.1509    G     0.005101       0.9431        1.008 
   1   SNP_A-2308273    5045931    C   0.1531   0.1544    T     0.007199       0.9324       0.9904 
   1   SNP_A-2078590    5079666    A   0.1952    0.229    G        4.045      0.04431       0.8164 
   1   SNP_A-2010585    5083672    T   0.1594     0.15    C       0.4058       0.5241        1.074 
   1   SNP_A-2010253    5095111    C  0.07996  0.08767    T       0.4511       0.5018       0.9043 
   1   SNP_A-1910705    5095177    A   0.4198    0.399    G        1.074       0.3001         1.09 
   1   SNP_A-2010229    5095231    C   0.2198   0.2168    T      0.03165       0.8588        1.018 
   1   SNP_A-1840698    5097811    T    0.249   0.2759    C        2.234        0.135         0.87 
   1   SNP_A-4197097    5097837    G   0.2565   0.2777    A        1.329       0.2491       0.8973 
   1   SNP_A-4234676    5129325    G  0.05858  0.07697    C        3.105      0.07805       0.7462 
   1   SNP_A-2263998    5130606    A   0.4729   0.4563    G       0.6664       0.4143        1.069 
   1   SNP_A-2185084    5153296    T  0.05729  0.06133    C       0.1736       0.6769       0.9302 
   1   SNP_A-4215277    5153405    T  0.05789  0.06133    A       0.1243       0.7244       0.9406 
   1   SNP_A-4215274    5153524    A   0.4174   0.4354    G       0.7949       0.3726       0.9287 
   1   SNP_A-4203347    5164377    T   0.1587   0.1533    C       0.1305       0.7179        1.041 
   1   SNP_A-2235097    5195636    G  0.04906  0.05723    A       0.7794       0.3773       0.8498 
   1   SNP_A-1903497    5197705    T   0.2219   0.2312    C       0.2966        0.586       0.9482 
   1   SNP_A-2226347    5208117    G   0.3931   0.3843    A       0.1948        0.659        1.038 
   1   SNP_A-2187305    5209757    T   0.4843   0.4925    C       0.1617       0.6876       0.9676 
   1   SNP_A-1885568    5210469    T   0.4704   0.4779    G       0.1337       0.7146       0.9704 
   1   SNP_A-1813478    5218412    T   0.3083   0.2859    C        1.456       0.2276        1.113 
   1   SNP_A-2195924    5224091    A    0.309   0.3125    G       0.0347       0.8522       0.9837 
   1   SNP_A-2267108    5225584    A     0.31   0.2707    C        4.527      0.03337         1.21 
   1   SNP_A-1787367    5230099    A   0.3667   0.3597    G       0.1216       0.7274         1.03 
   1   SNP_A-1809024    5230146    G   0.3546   0.3571    A      0.01569       0.9003       0.9894 
   1   SNP_A-4235235    5230275    C   0.2636   0.3119    T        6.671     0.009801       0.7898 
   1   SNP_A-2306091    5237352    A   0.3499   0.3626    G       0.4146       0.5196       0.9461 
   1   SNP_A-2272483    5268449    T   0.4874   0.4812    C       0.0913       0.7625        1.025 
   1   SNP_A-1864048    5268607    C   0.4874   0.4794    A       0.1562       0.6927        1.033 
   1   SNP_A-4193133    5268629    C   0.4885     0.48    T        0.172       0.6784        1.034 
   1   SNP_A-4226800    5269037    A   0.4874   0.4793    G        0.159       0.6901        1.033 
   1   SNP_A-2154776    5271794    C   0.4874   0.4794    T       0.1553       0.6936        1.033 
   1   SNP_A-4236140    5284188    T   0.3883    0.383    C      0.07187       0.7886        1.023 
   1   SNP_A-2221905    5286457    T   0.3874   0.3841    A       0.0263       0.8712        1.014 
   1   SNP_A-2215117    5290138    A   0.3868   0.3826    G      0.04344       0.8349        1.018 
   1   SNP_A-2180087    5308749    C  0.06681  0.05458    A        1.607        0.205         1.24 
   1   SNP_A-4207558    5311293    G    0.404   0.3567    C        5.669      0.01727        1.223 
   1   SNP_A-2237709    5321393    T   0.1088  0.09625    C        1.036       0.3087        1.146 
   1   SNP_A-1827498    5394104    T    0.238    0.199    C        5.422      0.01988        1.257 
   1   SNP_A-2257716    5401488    G   0.4154   0.4331    A       0.7654       0.3816       0.9302 
   1   SNP_A-2207766    5402688    C   0.4144   0.4294    T       0.5499       0.4583       0.9405 
   1   SNP_A-1950721    5414088    A   0.2223   0.2025    G        1.422       0.2331        1.126 
   1   SNP_A-2312575    5515386    A   0.2229   0.2119    G       0.4319        0.511        1.067 
   1   SNP_A-2025580    5524535    T   0.1438    0.123    C        2.261       0.1327        1.198 
   1   SNP_A-2050915    5526437    G   0.1942   0.1799    A       0.8077       0.3688        1.099 
   1   SNP_A-2247414    5548153    G  0.07812  0.09488    A        2.087       0.1485       0.8084 
   1   SNP_A-2213925    5554132    T   0.3295   0.3058    A        1.562       0.2114        1.116 
   1   SNP_A-1932417    5557438    C   0.4052   0.3858    T        0.951       0.3295        1.085 
   1   SNP_A-2099236    5557903    G   0.4059   0.3864    T       0.9504       0.3296        1.085 
   1   SNP_A-2291692    5568589    T   0.4061    0.372    C        2.928      0.08706        1.154 
   1   SNP_A-1799808    5593053    T   0.4029   0.4057    A      0.01979       0.8881       0.9884 
   1   SNP_A-1911598    5594080    C  0.06499  0.07116    G       0.3552       0.5512       0.9072 
   1   SNP_A-2151089    5594344    G   0.4375   0.4407    T      0.02494       0.8745       0.9871 
   1   SNP_A-1943464    5608606    T   0.2415   0.2691    C        2.356       0.1248       0.8647 
   1   SNP_A-2015032    5608719    G   0.2448   0.2534    A       0.2392       0.6248       0.9548 
   1   SNP_A-2174999    5630525    T   0.3887   0.3947    C      0.09127       0.7626       0.9749 
   1   SNP_A-2277995    5641161    A   0.3539   0.3837    G         2.29       0.1302       0.8795 
   1   SNP_A-1952660    5673169    A   0.1181   0.1003    T        1.971       0.1603        1.202 
   1   SNP_A-2076514    5673607    A   0.4677   0.4963    G        1.958       0.1617       0.8919 
   1   SNP_A-2223437    5707722    T   0.4435   0.4913    C        5.475      0.01929       0.8253 
   1   SNP_A-1857518    5713085    G   0.3758   0.3726    A      0.02519       0.8739        1.014 
   1   SNP_A-2248349    5803053    G    0.325   0.2965    T         2.29       0.1302        1.142 
   1   SNP_A-2170486    5827331    A  0.08891  0.08864    C    0.0005515       0.9813        1.003 
   1   SNP_A-2101584    5833161    A     0.27   0.2566    G       0.5517       0.4576        1.071 
   1   SNP_A-2305395    5836208    T   0.3048    0.304    C     0.001843       0.9658        1.004 
   1   SNP_A-2185256    5845421    A   0.1896   0.1851    C      0.08039       0.7768         1.03 
   1   SNP_A-2093847    5856823    T   0.3768   0.3702    C       0.1139       0.7358        1.029 
   1   SNP_A-4225036    5857077    T   0.3658   0.3652    C    0.0008021       0.9774        1.002 
   1   SNP_A-4233846    5869537    A   0.1706   0.1854    G       0.8761       0.3493       0.9035 
   1   SNP_A-1853223    5871264    C   0.1875   0.1885    T     0.004044       0.9493       0.9934 
   1   SNP_A-1890752    5871605    G   0.1829   0.1752    A        0.238       0.6257        1.053 
   1   SNP_A-2117810    5879929    A    0.167     0.16    G       0.2111       0.6459        1.053 
   1   SNP_A-2049520    5911513    A   0.1864   0.1711    C       0.9474       0.3304         1.11 
   1   SNP_A-2144753    6002217    C   0.4562   0.4819    G        1.584       0.2081       0.9021 
   1   SNP_A-2254219    6047671    A   0.2505   0.2352    C       0.7683       0.3807        1.087 
   1   SNP_A-4218816    6059990    T   0.2777   0.2691    G       0.2223       0.6373        1.044 
   1   SNP_A-1815638    6062331    T  0.07725  0.07465    C      0.05665       0.8119        1.038 
   1   SNP_A-4224138    6134551    T   0.2453   0.2528    C       0.1808       0.6707       0.9605 
   1   SNP_A-2253774    6145088    C   0.1448   0.1421    A       0.0367       0.8481        1.023 
   1   SNP_A-2050345    6266740    C   0.1405   0.1637    G        2.458       0.1169       0.8347 
   1   SNP_A-1873575    6282734    A  0.07933  0.08864    T       0.6666       0.4142        0.886 
   1   SNP_A-1879594    6318178    A   0.0625  0.04806    T        2.471       0.1159         1.32 
   1   SNP_A-2047964    6322367    G  0.09853   0.1117    A        1.089       0.2966       0.8689 
   1   SNP_A-4224015    6332566    G  0.04688  0.05431    A       0.6785       0.4101       0.8564 
   1   SNP_A-1867742    6514524    A   0.1406   0.1554    G        1.033       0.3095       0.8892 
   1   SNP_A-2243080    6574315    A   0.3812   0.3914    G       0.2598       0.6103       0.9581 
   1   SNP_A-4222722    6579942    T   0.3803    0.382    C     0.007508       0.9309       0.9927 
   1   SNP_A-1842009    6632197    G   0.3312   0.3302    A     0.003024       0.9561        1.005 
   1   SNP_A-2071552    6664868    T    0.214   0.1966    C        1.116       0.2908        1.112 
   1   SNP_A-2070122    6668031    T  0.06576  0.06688    C      0.01196       0.9129       0.9822 
   1   SNP_A-1836468    6670484    C      0.4   0.4163    G       0.6549       0.4184       0.9349 
   1   SNP_A-2031548    6670716    C   0.4843   0.5038    T       0.9028        0.342       0.9253 
   1   SNP_A-2212939    6689323    C    0.209   0.1882    T        1.641       0.2002         1.14 
   1   SNP_A-1867554    6706640    T   0.4791   0.4899    C       0.2818       0.5956       0.9575 
   1   SNP_A-2096412    6731264    C  0.07203  0.08177    G       0.7909       0.3738       0.8715 
   1   SNP_A-4219715    6746510    C   0.4009   0.4128    T         0.35       0.5541       0.9515 
   1   SNP_A-2194658    6749054    A   0.3152   0.3131    G      0.01245       0.9112         1.01 
   1   SNP_A-2111995    6749158    C   0.3935   0.4073    G       0.4701       0.4929       0.9444 
   1   SNP_A-2163172    6749175    T   0.2953   0.2995    C      0.04939       0.8241       0.9802 
   1   SNP_A-1899466    6775942    C  0.06354  0.07615    T         1.44       0.2302       0.8231 
   1   SNP_A-2278539    6821102    T    0.125   0.1031    G        2.902      0.08847        1.242 
   1   SNP_A-2094842    6827466    T   0.2927    0.298    C      0.08028       0.7769       0.9749 
   1   SNP_A-2281292    6844165    G    0.111    0.135    A        3.052      0.08065       0.8001 
   1   SNP_A-2298102    6849613    G  0.05975  0.06604    A       0.3956       0.5294       0.8987 
   1   SNP_A-2231290    6850110    A   0.4351   0.4011    G        2.854      0.09116         1.15 
   1   SNP_A-4217327    6850339    T   0.2903   0.2948    C      0.05959       0.8071       0.9782 
   1   SNP_A-4216858    6861276    T  0.05664   0.0625    C       0.3501       0.5541       0.9007 
   1   SNP_A-2200438    6862115    T   0.1352   0.1576    C        2.346       0.1256       0.8358 
   1   SNP_A-2099613    7011442    A   0.4436   0.4213    G        1.225       0.2684        1.096 
   1   SNP_A-4199309    7063939    C   0.4207   0.4194    T     0.003973       0.9497        1.005 
   1   SNP_A-2239494    7067480    A   0.1295    0.151    G        2.253       0.1334       0.8362 
   1   SNP_A-2196822    7073164    A   0.1255   0.1498    G        2.921      0.08743       0.8146 
   1   SNP_A-2167332    7119246    T   0.2228   0.2302    C        0.188       0.6646       0.9584 
   1   SNP_A-2311888    7119466    G   0.4843   0.4608    A        1.321       0.2504        1.099 
   1   SNP_A-2192728    7123655    C   0.4487   0.4273    T        1.117       0.2907        1.091 
   1   SNP_A-4228944    7143557    T   0.3931   0.4125    C          0.9       0.3428       0.9226 
   1   SNP_A-2040539    7144045    A   0.1409   0.1417    G     0.002999       0.9563       0.9936 
   1   SNP_A-2212529    7168021    A   0.4029   0.4163    C       0.4396       0.5073       0.9464 
   1   SNP_A-1876089    7192835    C   0.4614   0.4551    G      0.09653        0.756        1.026 
   1   SNP_A-2193842    7192907    T   0.4578   0.4579    G    7.431e-06       0.9978       0.9998 
   1   SNP_A-1781704    7193125    C   0.4603    0.455    T       0.0687       0.7932        1.022 
   1   SNP_A-1837465    7195607    T   0.4895   0.4786    C       0.2825       0.5951        1.045 
   1   SNP_A-1818172    7237116    A   0.4156   0.4263    C       0.2826        0.595        0.957 
   1   SNP_A-2147740    7237242    T   0.4019   0.4138    C       0.3493       0.5545        0.952 
   1   SNP_A-2125912    7238723    T   0.2641   0.2597    C      0.06058       0.8056        1.023 
   1   SNP_A-4202120    7240246    G   0.3609   0.3489    A       0.3735       0.5411        1.054 
   1   SNP_A-1865332    7243490    G    0.249   0.2416    C       0.1767       0.6743        1.041 
   1   SNP_A-2285842    7253934    T   0.2131   0.2158    C      0.02653       0.8706       0.9837 
   1   SNP_A-1805175    7263431    T   0.4217    0.432    G       0.2572       0.6121        0.959 
   1   SNP_A-2229231    7317405    C   0.1328   0.1377    G       0.1187       0.7304       0.9596 
   1   SNP_A-1868600    7351679    A   0.2295   0.2206    C       0.2686       0.6043        1.052 
   1   SNP_A-2224854    7355202    A   0.1266   0.1297    G      0.05227       0.8192       0.9723 
   1   SNP_A-4224354    7383020    C   0.2479   0.2339    T       0.6344       0.4257         1.08 
   1   SNP_A-1928898    7390792    C  0.07563  0.06901    G       0.3937       0.5304        1.104 
   1   SNP_A-2285608    7391423    T   0.3104    0.319    A       0.2036       0.6519       0.9611 
   1   SNP_A-2124746    7414707    G   0.4146   0.4131    A     0.005261       0.9422        1.006 
   1   SNP_A-1786376    7414852    T   0.3646   0.3833    C       0.8932       0.3446       0.9233 
   1   SNP_A-1804347    7444172    G   0.4019   0.4207    A       0.8778       0.3488       0.9251 
   1   SNP_A-2079932    7450583    A   0.3582   0.3798    G        1.182       0.2769       0.9115 
   1   SNP_A-1941806    7458825    A   0.4917   0.4731    G        0.829       0.3626        1.077 
   1   SNP_A-1794873    7463932    G   0.4573   0.4576    A    0.0001653       0.9897       0.9989 
   1   SNP_A-2234015    7475048    A   0.4266   0.4277    G     0.002677       0.9587       0.9957 
   1   SNP_A-2238155    7513035    C   0.4081   0.3945    T       0.4646       0.4955        1.058 
   1   SNP_A-2135352    7560566    G   0.2704   0.2653    A      0.08089       0.7761        1.027 
   1   SNP_A-4226297    7611976    G   0.1493   0.1473    A      0.01814       0.8929        1.016 
   1   SNP_A-2236124    7640549    G   0.3236   0.3088    C       0.6124       0.4339        1.071 
   1   SNP_A-2140825    7640680    A   0.2313    0.224    G       0.1783       0.6728        1.042 
   1   SNP_A-2165491    7734985    T   0.2938   0.2434    C        7.845     0.005096        1.293 
   1   SNP_A-1786989    7748934    G   0.1385   0.1433    A       0.1139       0.7357       0.9609 
   1   SNP_A-2135045    7751873    C   0.1039   0.1221    T        1.874        0.171       0.8337 
   1   SNP_A-4213897    7769114    G   0.3518   0.3272    T        1.595       0.2067        1.116 
   1   SNP_A-2160093    7772649    T    0.348   0.3302    C       0.8476       0.3572        1.083 
   1   SNP_A-2071607    7772805    A   0.3479   0.3294    G       0.9241       0.3364        1.086 
   1   SNP_A-2068873    7801717    T   0.3854   0.3564    G         2.17       0.1407        1.132 
   1   SNP_A-2302021    7802214    T    0.125   0.1425    C        1.564        0.211       0.8596 
   1   SNP_A-1785925    7806421    T   0.3852   0.3564    C        2.132       0.1442        1.131 
   1   SNP_A-2040833    7807167    G   0.3379   0.3168    A        1.212       0.2709        1.101 
   1   SNP_A-1792597    7811025    A   0.1558   0.1694    G       0.8014       0.3707       0.9049 
   1   SNP_A-2181217    7831475    T   0.2411   0.2547    C        0.588       0.4432       0.9299 
   1   SNP_A-2021270    7837422    T   0.2605   0.2955    C         3.58      0.05849       0.8401 
   1   SNP_A-1811003    7844539    G   0.1733   0.1973    T        2.238       0.1347       0.8532 
   1   SNP_A-1942079    7850043    A   0.2616   0.2702    C       0.2216       0.6378       0.9571 
   1   SNP_A-1904682    7850568    G    0.108  0.08614    A        3.335      0.06783        1.284 
   1   SNP_A-2218777    7851346    G   0.2257   0.2251    A     0.001409       0.9701        1.004 
   1   SNP_A-4229050    7854175    A   0.1816   0.2029    C        1.724       0.1892        0.872 
   1   SNP_A-2256380    7866851    G   0.4172   0.4252    A       0.1521       0.6965       0.9679 
   1   SNP_A-1837974    7874991    G   0.2368   0.2971    C        10.87    0.0009778       0.7339 
   1   SNP_A-1795952    7912153    A   0.3525   0.3367    G       0.6663       0.4143        1.073 
   1   SNP_A-2153792    7930303    C   0.4489   0.4424    T       0.1001       0.7517        1.026 
   1   SNP_A-2251186    7989501    T   0.3908   0.3913    C    0.0008281        0.977       0.9976 
   1   SNP_A-4224703    7997459    C   0.1559   0.1733    A        1.316       0.2514       0.8805 
   1   SNP_A-1837515    8006942    G   0.1552   0.1729    T        1.357       0.2441       0.8788 
   1   SNP_A-1862373    8096784    A   0.3458   0.3436    G      0.01379       0.9065         1.01 
   1   SNP_A-2171736    8195764    C   0.2875   0.2846    A      0.02399       0.8769        1.014 
   1   SNP_A-1842417    8211027    G   0.2927   0.2697    A        1.587       0.2077        1.121 
   1   SNP_A-1867139    8298500    G   0.4791   0.4887    T       0.2233       0.6365       0.9621 
   1   SNP_A-4232404    8390959    A   0.2338   0.2456    T       0.4499       0.5024       0.9376 
   1   SNP_A-2209080    8418177    C   0.2338   0.2456    T       0.4562       0.4994       0.9373 
   1   SNP_A-2226241    8463499    C   0.2933   0.2871    T       0.1113       0.7387         1.03 
   1   SNP_A-2216603    8530693    A   0.1807   0.1951    G       0.8079       0.3688       0.9097 
   1   SNP_A-4230702    8574741    G   0.2343   0.2275    A       0.1567       0.6922        1.039 
   1   SNP_A-2183219    8576892    G   0.4718   0.4775    A      0.07832       0.7796       0.9773 
   1   SNP_A-1834291    8578082    C   0.2996   0.2959    T      0.03909       0.8433        1.018 
   1   SNP_A-2236123    8586408    C   0.4739   0.4756    T     0.007117       0.9328       0.9931 
   1   SNP_A-1824909    8627624    C   0.4791   0.4781    T     0.002441       0.9606        1.004 
   1   SNP_A-2145419    8689898    G   0.2521   0.2566    T      0.06317       0.8015       0.9767 
   1   SNP_A-4228795    8690116    G   0.3194   0.3067    A       0.4462       0.5041        1.061 
   1   SNP_A-2048170    8728932    C   0.3312   0.3268    G      0.05307       0.8178         1.02 
   1   SNP_A-1808066    8730772    G   0.5126   0.4906    A        1.153       0.2828        1.092 
   1   SNP_A-2200001    8731407    A   0.2353   0.2403    T      0.08234       0.7741       0.9728 
   1   SNP_A-2135114    8734977    G   0.5094   0.4906    C       0.8444       0.3581        1.078 
   1   SNP_A-2283006    8755086    T   0.1747   0.1694    C       0.1176       0.7316        1.038 
   1   SNP_A-2111433    8794552    A   0.2411   0.2602    G        1.147       0.2842       0.9032 
   1   SNP_A-2095667    8840900    A   0.4229   0.4363    G       0.4403        0.507       0.9467 
   1   SNP_A-2269817    8841382    T   0.1726   0.1786    C       0.1471       0.7013       0.9595 
   1   SNP_A-2071841    8855829    G   0.1646     0.18    A       0.9881       0.3202       0.8973 
   1   SNP_A-2298906    8905493    G   0.4512    0.429    A         1.18       0.2774        1.094 
   1   SNP_A-2072779    8911822    G  0.09454  0.07803    A        2.111       0.1462        1.234 
   1   SNP_A-1894397    8912898    C  0.09514  0.07553    G         3.01      0.08273        1.287 
   1   SNP_A-4233228    8916699    C   0.2717    0.279    T       0.1579       0.6911       0.9641 
   1   SNP_A-2285259    8934214    A  0.08581  0.08112    G       0.1709       0.6793        1.063 
   1   SNP_A-2177390    8967711    C   0.4188   0.4419    T        1.316       0.2514       0.9097 
   1   SNP_A-2046456    9003553    G   0.3431   0.3308    A       0.4037       0.5252        1.056 
   1   SNP_A-4239987    9018081    T   0.3611   0.3407    C        1.091       0.2962        1.094 
   1   SNP_A-1928734    9025544    A   0.3927   0.3658    G        1.854       0.1734        1.121 
   1   SNP_A-2237146    9050045    A   0.3031   0.2772    T        1.979       0.1595        1.134 
   1   SNP_A-2070006    9141308    C   0.3044   0.3177    A       0.4953       0.4816       0.9397 
   1   SNP_A-2218527    9156730    A   0.4011   0.4246    G        1.311       0.2523       0.9074 
   1   SNP_A-1827706    9168159    T   0.1864   0.1826    G      0.05692       0.8114        1.026 
   1   SNP_A-4232614    9171464    T   0.3681   0.3628    C      0.07372        0.786        1.023 
   1   SNP_A-2113341    9173443    G   0.3708   0.3656    A      0.07002       0.7913        1.023 
   1   SNP_A-2056159    9173578    T   0.4644   0.4481    C       0.6422       0.4229        1.068 
   1   SNP_A-2029132    9183487    G   0.4393    0.445    T      0.07796       0.7801       0.9773 
   1   SNP_A-2236218    9183528    G   0.4395    0.445    C      0.07461       0.7847       0.9778 
   1   SNP_A-2246233    9208308    C   0.1156    0.123    T       0.3063         0.58       0.9324 
   1   SNP_A-4238581    9226792    C   0.1315   0.1229    T       0.3983        0.528         1.08 
   1   SNP_A-2098081    9250000    C    0.174   0.1562    A         1.38       0.2401        1.137 
   1   SNP_A-4235985    9267002    G   0.3255   0.3198    C      0.08987       0.7643        1.027 
   1   SNP_A-2089730    9293498    T     0.31   0.3184    C       0.1928       0.6606       0.9621 
   1   SNP_A-2213159    9329566    G   0.2628   0.2694    A       0.1314       0.7169       0.9668 
   1   SNP_A-2144245    9340533    A   0.1062   0.1105    G       0.1096       0.7407       0.9569 
   1   SNP_A-2202161    9341877    G   0.1056   0.1087    A      0.05995       0.8066       0.9681 
   1   SNP_A-2113625    9411993    G   0.4186   0.4132    A      0.07059       0.7905        1.022 
   1   SNP_A-2111308    9461241    G   0.3105   0.2917    C       0.9825       0.3216        1.094 
   1   SNP_A-1881321    9478648    T   0.3038   0.3439    C        4.386      0.03623       0.8322 
   1   SNP_A-2242774    9481650    C  0.09792   0.1134    G        1.498       0.2209       0.8486 
   1   SNP_A-2057029    9569724    C   0.1524   0.1411    T       0.6193       0.4313        1.095 
   1   SNP_A-2042477    9599589    G   0.1433   0.1233    A         2.11       0.1463         1.19 
   1   SNP_A-1814475    9824715    A   0.4437   0.4451    G     0.004227       0.9482       0.9947 
   1   SNP_A-2188347    9846328    C   0.1646   0.1673    T      0.03174       0.8586       0.9806 
   1   SNP_A-2287787    9950127    G   0.1506   0.1484    A      0.02276       0.8801        1.017 
   1   SNP_A-1838191    9952500    A  0.08351  0.07553    G       0.5272       0.4678        1.115 
   1   SNP_A-4217832   10158626    A   0.4131   0.4013    G       0.3466        0.556         1.05 
   1   SNP_A-4229226   10158989    A   0.4586   0.4647    G      0.08824       0.7664       0.9758 
   1   SNP_A-2311316   10168716    G    0.451   0.4575    C       0.1009       0.7507       0.9743 
   1   SNP_A-1929772   10231218    C   0.3737   0.3745    G     0.001799       0.9662       0.9964 
   1   SNP_A-2270634   10234464    A  0.05462   0.0618    G       0.5528       0.4572       0.8772 
   1   SNP_A-2213974   10254689    A   0.3724   0.3763    G       0.0382        0.845       0.9836 
   1   SNP_A-1792861   10267912    T   0.3737   0.3764    A      0.01877        0.891       0.9885 
   1   SNP_A-2045752   10268049    C   0.1388   0.1356    T      0.05221       0.8193        1.028 
   1   SNP_A-2281991   10268359    G   0.3716   0.3764    A      0.05888       0.8083       0.9797 
   1   SNP_A-2282048   10269397    C   0.3588   0.3492    T       0.2414       0.6232        1.043 
   1   SNP_A-4216845   10271299    T   0.4789   0.4704    G       0.1714       0.6788        1.035 
   1   SNP_A-2282422   10275699    G   0.3567   0.3489    A       0.1579       0.6911        1.035 
   1   SNP_A-2132507   10279993    C   0.3573   0.3489    T       0.1836       0.6683        1.037 
   1   SNP_A-2242193   10314123    C    0.326    0.313    A       0.4614        0.497        1.061 
   1   SNP_A-2281792   10323189    G   0.3619   0.3508    T       0.3229       0.5698         1.05 
   1   SNP_A-2216765   10323577    T   0.3685    0.372    G      0.03255       0.8568       0.9849 
   1   SNP_A-4235978   10370379    T   0.4791   0.4793    A    0.0001226       0.9912       0.9991 
   1   SNP_A-2031329   10377089    T   0.1382   0.1364    A      0.01567       0.9004        1.015 
   1   SNP_A-2094300   10410901    T   0.4864   0.4725    C        0.466       0.4948        1.057 
   1   SNP_A-1907919   10411142    A   0.4875   0.4725    G       0.5362        0.464        1.062 
   1   SNP_A-2255111   10432290    C  0.04479  0.05243    T       0.7442       0.3883       0.8474 
   1   SNP_A-2185703   10467312    A   0.3072   0.3252    G       0.8797       0.3483       0.9203 
   1   SNP_A-4204612   10486268    A   0.2731   0.3048    G        2.885      0.08943       0.8571 
   1   SNP_A-1814126   10488859    T   0.2944   0.3264    C        2.858      0.09093       0.8607 
   1   SNP_A-2255081   10530482    T  0.09583  0.09761    C       0.0215       0.8834       0.9799 
   1   SNP_A-4195966   10531183    A   0.1973   0.1998    G      0.02285       0.8798       0.9846 
   1   SNP_A-2158774   10531677    C   0.1956   0.1988    T       0.0373       0.8469       0.9803 
   1   SNP_A-2302905   10535754    A    0.401   0.3714    G        2.231       0.1352        1.133 
   1   SNP_A-2049691   10536147    A   0.1973   0.1994    G      0.01643        0.898       0.9869 
   1   SNP_A-4207688   10549509    G   0.2931   0.2961    C      0.02654       0.8706       0.9855 
   1   SNP_A-1883042   10555832    G    0.424   0.4493    A        1.565        0.211        0.902 
   1   SNP_A-2162356   10555860    G   0.2941    0.297    A      0.02365       0.8778       0.9863 
   1   SNP_A-2027301   10591685    G   0.2505   0.2241    C        2.336       0.1264        1.157 
   1   SNP_A-2314487   10724172    T   0.1743   0.1517    C        2.284       0.1307        1.181 
   1   SNP_A-1786207   10810510    A  0.08646  0.09051    G       0.1217       0.7272        0.951 
   1   SNP_A-4233862   10813926    A   0.2473   0.2334    G       0.6308       0.4271        1.079 
   1   SNP_A-2155576   10827952    A   0.2168   0.2591    G         5.77       0.0163       0.7919 
   1   SNP_A-2190239   10829795    C   0.2233   0.2609    T         4.56      0.03274       0.8142 
   1   SNP_A-4233646   10841345    T   0.2408     0.25    C       0.2653       0.6065       0.9516 
   1   SNP_A-2211771   10933589    A   0.1922   0.1855    G       0.1787       0.6725        1.045 
   1   SNP_A-2176916   10952065    A   0.1813   0.2075    C        2.581       0.1081       0.8458 
   1   SNP_A-2286947   10961063    T   0.2479   0.2297    C        1.091       0.2961        1.105 
   1   SNP_A-2031605   10983386    T   0.2816   0.3062    A        1.711       0.1909       0.8884 
   1   SNP_A-1852210   11016328    A   0.1891   0.1476    G        7.438     0.006386        1.347 
   1   SNP_A-1959830   11200750    C   0.2762   0.2459    T        2.859      0.09084         1.17 
   1   SNP_A-2263001   11216379    T   0.2787   0.2478    G        2.978      0.08441        1.173 
   1   SNP_A-4236118   11216546    G   0.2774   0.2456    A        3.149      0.07597        1.179 
   1   SNP_A-1800479   11224652    C   0.2787   0.2478    T        2.978      0.08441        1.173 
   1   SNP_A-2026371   11227307    C   0.3225   0.2734    T        7.005     0.008129        1.265 
   1   SNP_A-2166129   11342455    T   0.4104   0.4135    C      0.02404       0.8768       0.9872 
   1   SNP_A-4224237   11344402    A   0.4021   0.4108    G       0.1865       0.6659       0.9646 
   1   SNP_A-1900041   11399128    G   0.4476   0.4825    A        2.925      0.08724        0.869 
   1   SNP_A-1839838   11449891    G   0.2317    0.229    A      0.02459       0.8754        1.015 
   1   SNP_A-2300283   11529811    T  0.06367  0.07009    C       0.3904       0.5321       0.9023 
   1   SNP_A-4232976   11540865    A   0.1328   0.1255    T       0.2915       0.5893        1.068 
   1   SNP_A-1904651   11570256    A  0.09708   0.1142    G        1.834       0.1756       0.8337 
   1   SNP_A-1781313   11754202    G   0.3075   0.2862    A        1.313       0.2519        1.108 
   1   SNP_A-1852165   11765754    A   0.3917   0.3603    G        2.507       0.1133        1.143 
   1   SNP_A-2121430   11801854    G  0.08125  0.07428    A       0.4106       0.5217        1.102 
   1   SNP_A-2210541   11815237    A  0.08947  0.07841    G       0.9535       0.3288        1.155 
   1   SNP_A-2212770   11819241    A  0.07983  0.07716    G      0.05886       0.8083        1.038 
   1   SNP_A-2116773   11857429    T   0.3849   0.3937    C       0.1953       0.6586       0.9636 
   1   SNP_A-2123595   11872557    G   0.4644   0.4566    A        0.142       0.7063        1.032 
   1   SNP_A-2217826   11874213    T   0.3219   0.3346    C       0.4385       0.5079        0.944 
   1   SNP_A-1932219   11968650    C   0.3563   0.4019    A        5.276      0.02162       0.8236 
   1   SNP_A-1798880   11974992    G   0.1729   0.1981    A        2.491       0.1145       0.8462 
   1   SNP_A-1865709   11976617    G   0.3553    0.376    A        1.081       0.2985       0.9149 
   1   SNP_A-2214122   12075775    C   0.2516   0.2566    T      0.07818       0.7798       0.9741 
   1   SNP_A-2284891   12140439    T    0.425   0.4345    G       0.2189       0.6399       0.9621 
   1   SNP_A-2104223   12172230    A   0.2463   0.2124    T        3.926      0.04754        1.212 
   1   SNP_A-4194347   12186942    T   0.1127   0.1074    C       0.1774       0.6736        1.056 
   1   SNP_A-1888291   12262206    T   0.2452   0.2497    A      0.06365       0.8008       0.9762 
   1   SNP_A-2058492   12341287    T  0.08602  0.07484    C        1.008       0.3153        1.163 
   1   SNP_A-1872428   12359485    C   0.1757   0.1954    T        1.514       0.2185        0.878 
   1   SNP_A-1891824   12381384    T  0.06785    0.067    C     0.006799       0.9343        1.014 
   1   SNP_A-2288891   12497677    C  0.06994  0.06991    T    5.652e-06       0.9981            1 
   1   SNP_A-4207658   12624980    A  0.09894   0.1071    G       0.4153       0.5193       0.9154 
   1   SNP_A-1948614   12669124    T  0.09979  0.09335    C       0.2833       0.5945        1.077 
   1   SNP_A-4234524   12692907    T   0.1768   0.1952    A         1.32       0.2506       0.8855 
   1   SNP_A-2084981   12706819    G   0.2992   0.3164    A       0.8255       0.3636       0.9223 
   1   SNP_A-1840085   12708950    C   0.3029   0.3275    T        1.662       0.1973       0.8924 
   1   SNP_A-4218720   12741428    C  0.06785  0.07215    T       0.1684       0.6815       0.9361 
   1   SNP_A-2245544   12741650    A   0.3361   0.3739    T        3.717      0.05386       0.8478 
   1   SNP_A-1909176   12759029    A  0.04167  0.05764    G        3.124      0.07713       0.7108 
   1   SNP_A-2182151   13668036    C   0.3149   0.3025    T       0.4292       0.5124         1.06 
   1   SNP_A-2264437   13710216    G   0.4561   0.4818    T        1.589       0.2075       0.9018 
   1   SNP_A-1845603   13732157    G   0.1305   0.1055    A        3.682        0.055        1.272 
   1   SNP_A-2050779   13747440    C   0.2021   0.2047    T      0.02619       0.8714       0.9837 
   1   SNP_A-2209641   13777805    A   0.3344   0.2945    G        4.463      0.03463        1.203 
   1   SNP_A-1822120   13779141    A   0.2043   0.1744    G        3.463      0.06274        1.215 
   1   SNP_A-1823838   13786817    A   0.2651   0.2472    G        1.019       0.3127        1.099 
   1   SNP_A-1838013   13788589    T   0.1148  0.09348    C         2.99      0.08377        1.258 
   1   SNP_A-2044189   13791216    C   0.1054  0.09738    G       0.4301       0.5119        1.092 
   1   SNP_A-1926444   13810486    A   0.3141   0.3431    G         2.27       0.1319       0.8766 
   1   SNP_A-1918305   13811098    T   0.2996   0.3254    G        1.837       0.1753       0.8867 
   1   SNP_A-1962425   13819084    C  0.08577  0.08532    T     0.001576       0.9683        1.006 
   1   SNP_A-1999886   13820106    C   0.2917   0.2797    T       0.4261       0.5139        1.061 
   1   SNP_A-1962430   13820812    C   0.2348    0.269    A        3.649      0.05611       0.8339 
   1   SNP_A-2301725   13829992    T   0.4478     0.44    C       0.1481       0.7004        1.032 
   1   SNP_A-4196576   13840431    G  0.06559  0.05723    T       0.7233       0.3951        1.156 
   1   SNP_A-2181511   13841291    A  0.05312  0.05757    G       0.2247       0.6355       0.9184 
   1   SNP_A-1841358   13917981    T   0.2417   0.2709    G        2.669       0.1023       0.8576 
   1   SNP_A-2079055   13926061    G   0.2328   0.2541    A        1.463       0.2264       0.8908 
   1   SNP_A-4201139   13940438    T   0.2674   0.2309    C        4.294      0.03825        1.216 
   1   SNP_A-4236278   13943413    A  0.06421  0.06758    T       0.1095       0.7407       0.9467 
   1   SNP_A-2149457   13953269    C   0.2216   0.2452    G        1.778       0.1823       0.8764 
   1   SNP_A-1962705   13969044    T   0.3246   0.3412    A       0.7425       0.3888       0.9279 
   1   SNP_A-1937624   13977885    A   0.2845   0.3108    G         1.95       0.1626        0.882 
   1   SNP_A-4206764   13981701    G   0.2912   0.3042    A       0.4776       0.4895       0.9398 
   1   SNP_A-1801459   13989815    A   0.3184    0.299    G        1.059       0.3035        1.095 
   1   SNP_A-1793036   13993019    T   0.2989   0.3312    C        2.857      0.09098       0.8609 
   1   SNP_A-2064179   13997797    T   0.2495   0.2225    C        2.443        0.118        1.162 
   1   SNP_A-2187317   13997814    A    0.251   0.2235    G        2.547       0.1105        1.165 
   1   SNP_A-4223397   13998083    C   0.2521   0.2241    G        2.619       0.1056        1.167 
   1   SNP_A-1962888   14006006    C   0.1521   0.1461    G        0.172       0.6784        1.049 
   1   SNP_A-1999888   14006741    G   0.1587   0.1514    T       0.2398       0.6244        1.057 
   1   SNP_A-2091241   14021028    A   0.1891   0.1862    C      0.03131       0.8596        1.019 
   1   SNP_A-1853409   14030573    A   0.2347   0.2684    G        3.556      0.05932       0.8357 
   1   SNP_A-1950955   14080611    T    0.474   0.4831    C        0.203       0.6523       0.9638 
   1   SNP_A-2158254   14096310    A   0.1548   0.1486    G       0.1824       0.6693         1.05 
   1   SNP_A-2067824   14098996    A    0.154   0.1476    G       0.1915       0.6617        1.051 
   1   SNP_A-2227417   14174529    A   0.1543   0.1479    G       0.1904       0.6626        1.051 
   1   SNP_A-1946755   14216642    T   0.4447   0.4632    C       0.8266       0.3633       0.9281 
   1   SNP_A-1947453   14222669    G   0.4496   0.4668    A       0.7111       0.3991        0.933 
   1   SNP_A-1936663   14240546    T      0.5   0.4863    C       0.4524       0.5012        1.056 
   1   SNP_A-2038668   14241174    A   0.4989    0.486    G       0.3957       0.5293        1.053 
   1   SNP_A-2056655   14242832    G   0.5073   0.4881    A       0.8813       0.3478         1.08 
   1   SNP_A-2129566   14242955    C   0.4832   0.5038    T        1.009       0.3152        0.921 
   1   SNP_A-2088183   14282799    G   0.1479   0.1531    A       0.1268       0.7217       0.9601 
   1   SNP_A-2241164   14318380    C   0.4469   0.3989    T        5.689      0.01707        1.218 
   1   SNP_A-1908703   14336754    G   0.4531   0.4819    A         1.99       0.1583       0.8909 
   1   SNP_A-2050726   14341144    G   0.4821   0.4668    A       0.5603       0.4541        1.063 
   1   SNP_A-1964175   14367357    C    0.149   0.1419    T       0.2435       0.6217        1.059 
   1   SNP_A-4208237   14367590    T   0.1458   0.1404    C       0.1424       0.7059        1.045 
   1   SNP_A-1964177   14367657    G   0.1458   0.1404    C       0.1424       0.7059        1.045 
   1   SNP_A-4208238   14367811    A   0.1733   0.1818    G       0.2933       0.5881       0.9435 
   1   SNP_A-2203889   14369306    T   0.1444   0.1406    G       0.0682        0.794        1.031 
   1   SNP_A-1964188   14370144    T   0.1479   0.1411    C         0.22        0.639        1.057 
   1   SNP_A-1837377   14373150    A   0.1464   0.1416    G        0.114       0.7357         1.04 
   1   SNP_A-1911711   14373193    A   0.1461   0.1406    G       0.1489       0.6996        1.046 
   1   SNP_A-2073278   14431694    G   0.3151   0.3441    A        2.245       0.1341        0.877 
   1   SNP_A-2276790   14437288    A  0.06184  0.05138    G        1.252       0.2631        1.217 
   1   SNP_A-1806846   14439207    T    0.501   0.4975    C      0.03018       0.8621        1.014 
   1   SNP_A-1964422   14450061    A   0.1017  0.08614    G        1.728       0.1886        1.201 
   1   SNP_A-2224735   14495357    C  0.06146  0.06055    A     0.008674       0.9258        1.016 
   1   SNP_A-2115225   14511199    A  0.06458  0.05625    G       0.7461       0.3877        1.158 
   1   SNP_A-2100128   14545612    A   0.3486   0.3452    G       0.0315       0.8591        1.015 
   1   SNP_A-1934895   14550316    T   0.1589    0.177    G         1.37       0.2418       0.8785 
   1   SNP_A-1799702   14577028    G  0.09937  0.08407    A        1.694        0.193        1.202 
   1   SNP_A-2254620   14577263    A      0.1   0.0847    G        1.688       0.1938        1.201 
   1   SNP_A-2060947   14598533    A   0.1764   0.1831    G       0.1826       0.6691       0.9555 
   1   SNP_A-1964784   14598710    T    0.176   0.1835    A       0.2268       0.6339       0.9505 
   1   SNP_A-1792707   14617178    C  0.09701  0.09435    T      0.04814       0.8263        1.031 
   1   SNP_A-1791731   14633221    C   0.4613   0.4738    T       0.3726       0.5416       0.9512 
   1   SNP_A-1958749   14649319    A   0.4635   0.4493    C       0.4839       0.4866        1.059 
   1   SNP_A-1964844   14654967    T   0.4496   0.4412    G       0.1677       0.6821        1.034 
   1   SNP_A-1964848   14655176    G   0.4623   0.4501    T       0.3642       0.5462        1.051 
   1   SNP_A-2191464   14655545    A     0.45   0.4406    G       0.2136        0.644        1.039 
   1   SNP_A-1808759   14656243    C   0.4733   0.4761    T      0.01732       0.8953       0.9892 
   1   SNP_A-4200457   14659997    T  0.06737  0.07716    C       0.8387       0.3598       0.8639 
   1   SNP_A-2063728   14660705    G   0.1456    0.135    C       0.5474       0.4594        1.092 
   1   SNP_A-1940385   14663429    A   0.2421   0.2654    G        1.689       0.1938       0.8843 
   1   SNP_A-1964869   14677802    A   0.3653   0.3371    G        2.112       0.1462        1.132 
   1   SNP_A-1964871   14678580    C   0.1771    0.171    G       0.1532       0.6955        1.043 
   1   SNP_A-1864370   14684368    A    0.424   0.3905    G        2.792      0.09472        1.149 
   1   SNP_A-1864377   14694973    T   0.1468   0.1474    A     0.002181       0.9627       0.9946 
   1   SNP_A-1999893   14721675    T   0.4286   0.4294    C     0.001573       0.9684       0.9967 
   1   SNP_A-1937874   14743155    G   0.2073   0.1779    A        3.384      0.06584        1.208 
   1   SNP_A-1795578   14773778    C   0.3233   0.3474    T        1.522       0.2174       0.8976 
   1   SNP_A-1965048   14780660    T    0.161   0.1517    C       0.3909       0.5318        1.073 
   1   SNP_A-1841240   14806807    C   0.2313    0.265    T        3.622        0.057       0.8343 
   1   SNP_A-1959482   14806875    T   0.2307   0.2622    C        3.166      0.07519       0.8439 
   1   SNP_A-4200921   14807236    T   0.2187    0.258    A        4.935      0.02632       0.8051 
   1   SNP_A-2039358   14813781    T   0.2808   0.2878    C        0.143       0.7054       0.9663 
   1   SNP_A-1885921   14817398    G    0.251   0.2628    T       0.4328       0.5106       0.9403 
   1   SNP_A-2302093   14834248    G   0.2365   0.2453    A       0.2569       0.6123       0.9527 
   1   SNP_A-2055571   14915334    T   0.3812   0.3761    A      0.06778       0.7946        1.022 
   1   SNP_A-1999895   14915462    A   0.3789   0.3752    G      0.03651       0.8485        1.016 
   1   SNP_A-1796861   14918352    G   0.4468    0.422    C        1.502       0.2203        1.106 
   1   SNP_A-2040364   14920636    T   0.4572   0.4282    C        2.045       0.1527        1.125 
   1   SNP_A-1844809   14921458    A    0.364   0.3956    C        2.528       0.1118       0.8744 
   1   SNP_A-1918622   14945201    A   0.4228   0.4438    C        1.082       0.2983       0.9178 
   1   SNP_A-2084205   14948354    C   0.4539   0.4682    T       0.4909       0.4835       0.9441 
   1   SNP_A-4196972   14965400    C  0.07442  0.07152    T      0.07452       0.7849        1.044 
   1   SNP_A-2112867   14986431    G   0.2969   0.3046    A       0.1709       0.6793       0.9638 
   1   SNP_A-4238757   14998801    A   0.2159   0.2024    G        0.667       0.4141        1.085 
   1   SNP_A-4208447   15014574    A   0.3448   0.3315    G       0.4778       0.4894        1.061 
   1   SNP_A-1965554   15017570    T   0.3417   0.3321    C       0.2471       0.6191        1.044 
   1   SNP_A-4231807   15017753    G   0.2285   0.2199    A       0.2544        0.614        1.051 
   1   SNP_A-2068432   15068031    C   0.3187   0.3154    T      0.03121       0.8598        1.016 
   1   SNP_A-4228020   15074791    T   0.2004    0.216    C       0.8736         0.35       0.9098 
   1   SNP_A-1863924   15080539    A   0.2505   0.2475    G      0.02929       0.8641        1.016 
   1   SNP_A-2187234   15081469    A   0.4393    0.435    G      0.04562       0.8309        1.018 
   1   SNP_A-1803233   15107144    C    0.205   0.2028    G      0.01897       0.8905        1.014 
   1   SNP_A-4227906   15130062    C  0.09263  0.08969    T      0.06187       0.8036        1.036 
   1   SNP_A-2082485   15145684    C   0.3079   0.2963    T        0.389       0.5328        1.057 
   1   SNP_A-2099142   15145768    C   0.1558   0.1373    A        1.613       0.2041         1.16 
   1   SNP_A-2095563   15160805    G   0.3069   0.3075    C      0.00105       0.9742       0.9971 
   1   SNP_A-2049635   15167920    A   0.4342   0.4668    G        2.559       0.1097       0.8767 
   1   SNP_A-2121336   15169836    A   0.1417   0.1355    T       0.1949       0.6589        1.053 
   1   SNP_A-1786153   15177446    T   0.1433    0.134    C       0.4395       0.5073        1.081 
   1   SNP_A-1904537   15180065    T   0.3479   0.3563    C       0.1824       0.6693       0.9641 
   1   SNP_A-2310164   15196003    T   0.2985   0.2647    C        3.431      0.06397        1.182 
   1   SNP_A-1791099   15204190    T   0.4948   0.4675    A        1.783       0.1818        1.115 
   1   SNP_A-2093700   15223870    T   0.1375   0.1361    C      0.01026       0.9193        1.012 
   1   SNP_A-1870267   15227584    A   0.2745   0.2631    G       0.3979       0.5282         1.06 
   1   SNP_A-2273458   15227828    T   0.4426   0.4432    C     0.000896       0.9761       0.9975 
   1   SNP_A-1999900   15281743    C   0.2665   0.2654    G     0.003763       0.9511        1.006 
   1   SNP_A-2051480   15285942    A   0.1635   0.1479    G        1.123       0.2893        1.126 
   1   SNP_A-2233162   15302815    C   0.4562   0.4638    G       0.1407       0.7076       0.9697 
   1   SNP_A-1814246   15372919    T     0.15   0.1773    C         3.21      0.07319        0.819 
   1   SNP_A-2269239   15376238    C   0.2098   0.2206    T       0.4129       0.5205        0.938 
   1   SNP_A-2235829   15379784    T   0.3211   0.3387    C       0.8376       0.3601       0.9234 
   1   SNP_A-2170216   15379907    C   0.3198    0.339    T        0.994       0.3188       0.9169 
   1   SNP_A-2307551   15388886    A   0.3933   0.3853    G       0.1598       0.6894        1.034 
   1   SNP_A-2206827   15389339    A   0.3946    0.384    G       0.2819       0.5954        1.046 
   1   SNP_A-1876286   15394737    C   0.1155    0.117    G      0.01322       0.9085       0.9854 
   1   SNP_A-1935392   15400921    A   0.4031    0.403    G    3.664e-05       0.9952        1.001 
   1   SNP_A-4225376   15401074    G   0.2805   0.2592    A        1.368       0.2422        1.114 
   1   SNP_A-1902626   15401254    T  0.07008  0.07431    C       0.1579       0.6911       0.9389 
   1   SNP_A-1812807   15411846    A   0.3975   0.4388    G        4.191      0.04065       0.8437 
   1   SNP_A-2214699   15417908    C   0.1006   0.1036    T      0.05817       0.8094       0.9679 
   1   SNP_A-2079203   15431729    A    0.286   0.2845    C     0.006344       0.9365        1.007 
   1   SNP_A-2303962   15451923    G   0.3674   0.3836    A       0.6666       0.4142       0.9334 
   1   SNP_A-2176690   15472672    T   0.4414   0.4567    C       0.5576       0.4552         0.94 
   1   SNP_A-2048263   15504236    A  0.06485  0.05107    G        2.134       0.1441        1.289 
   1   SNP_A-2096277   15526459    T   0.2458   0.2538    C       0.2011       0.6538       0.9584 
   1   SNP_A-1786041   15535971    C   0.0875  0.06875    T        3.012      0.08266        1.299 
   1   SNP_A-4235335   15536018    G   0.2645   0.2755    A       0.3625       0.5471       0.9453 
   1   SNP_A-1789195   15553038    T   0.4406    0.422    G       0.8526       0.3558        1.079 
   1   SNP_A-2041457   15553976    C   0.4081   0.3931    T       0.5636       0.4528        1.065 
   1   SNP_A-2139913   15571914    C   0.1893   0.2151    G        2.428       0.1192       0.8522 
   1   SNP_A-2103635   15600726    A    0.239   0.2835    C        6.015      0.01418       0.7938 
   1   SNP_A-1805890   15669301    T   0.2171   0.1849    C        3.788      0.05162        1.222 
   1   SNP_A-4233354   15669395    C   0.4205   0.4093    T       0.3077       0.5791        1.047 
   1   SNP_A-4220946   15683933    T   0.2272   0.2218    C       0.0984       0.7538        1.031 
   1   SNP_A-1999906   15704370    T      0.5   0.4838    C       0.6327       0.4264        1.067 
   1   SNP_A-1999907   15704579    T    0.501   0.4838    C       0.7165       0.3973        1.072 
   1   SNP_A-1999908   15704654    A      0.5   0.4838    G       0.6327       0.4264        1.067 
   1   SNP_A-1825872   15729721    T      0.5   0.4825    C       0.7311       0.3925        1.073 
   1   SNP_A-1856143   15733390    A   0.1917   0.2191    G        2.735      0.09819       0.8451 
   1   SNP_A-1792049   15746866    T      0.5   0.4838    C       0.6327       0.4264        1.067 
   1   SNP_A-1957325   15794958    T   0.2406   0.2753    G        3.736      0.05326        0.834 
   1   SNP_A-4236818   15832473    C   0.4473   0.4181    G        2.063        0.151        1.126 
   1   SNP_A-1817181   15855888    G   0.1925   0.2185    A        2.452       0.1174       0.8526 
   1   SNP_A-1967671   15857893    G    0.249   0.2754    A        2.145       0.1431       0.8721 
   1   SNP_A-4208786   15858527    T   0.2495   0.2791    C        2.679       0.1017       0.8586 
   1   SNP_A-1967729   15865925    A   0.4278   0.4057    G        1.203       0.2727        1.095 
   1   SNP_A-1873238   15869142    G   0.4307   0.3931    C        3.411      0.06474        1.168 
   1   SNP_A-2093789   15921872    C    0.181   0.2039    G        1.999       0.1574       0.8627 
   1   SNP_A-2113504   15922480    A   0.2255    0.255    G        2.833      0.09233       0.8505 
   1   SNP_A-2309488   15947715    T   0.2167    0.211    C       0.1155        0.734        1.034 
   1   SNP_A-2298108   15960411    A   0.1472   0.1756    G        3.519      0.06066       0.8101 
   1   SNP_A-2307636   15987920    G   0.4059   0.4208    C       0.5457       0.4601       0.9404 
   1   SNP_A-2182546   16074089    T  0.04651  0.06234    G         2.79      0.09484       0.7337 
   1   SNP_A-2179213   16147834    T   0.3686    0.358    C       0.2868       0.5923        1.047 
   1   SNP_A-2125523   16169282    G   0.1094   0.1125    T      0.05922       0.8077       0.9688 
   1   SNP_A-2216991   16179433    A   0.3173   0.3115    G      0.09504       0.7579        1.027 
   1   SNP_A-2111084   16206156    T  0.05729  0.07635    G         3.38      0.06597       0.7353 
   1   SNP_A-1903182   16322267    T  0.05833  0.05131    C       0.5789       0.4467        1.145 
   1   SNP_A-2300328   16368501    G  0.07708  0.08135    T       0.1489       0.6996       0.9431 
   1   SNP_A-2088689   16380205    A   0.4278   0.4143    G       0.4515       0.5016        1.057 
   1   SNP_A-2177056   16480458    C   0.3365   0.3356    A     0.001949       0.9648        1.004 
   1   SNP_A-2131579   16490399    C   0.3333   0.3352    T     0.009615       0.9219       0.9915 
   1   SNP_A-1968662   16495133    G   0.3368   0.3352    C     0.006993       0.9334        1.007 
   1   SNP_A-2042724   16541520    C   0.1722   0.1949    T        2.021       0.1551       0.8597 
   1   SNP_A-2141395   16612540    A      0.3   0.2981    G      0.01007       0.9201        1.009 
   1   SNP_A-4198194   16612622    A   0.3013    0.293    C       0.1885       0.6642         1.04 
   1   SNP_A-1968837   16658151    T  0.04896  0.05306    C       0.2065       0.6495       0.9187 
   1   SNP_A-2257247   16669308    T   0.4581      0.5    G        4.207      0.04026       0.8453 
   1   SNP_A-2226184   16687581    C  0.07636  0.09551    T        2.725       0.0988        0.783 
   1   SNP_A-2083583   16795403    C  0.06105  0.06242    T      0.01907       0.8902       0.9767 
   1   SNP_A-2096705   16918233    T   0.1534   0.1566    C       0.0477       0.8271       0.9755 
   1   SNP_A-1903053   17213465    T     0.06  0.07252    C        1.468       0.2256       0.8163 
   1   SNP_A-2048715   17243810    A  0.06329  0.07591    G        1.431       0.2316       0.8225 
   1   SNP_A-4201549   17244342    C   0.4904   0.4994    G       0.1881       0.6645       0.9649 
   1   SNP_A-2253781   17244984    A    0.501    0.495    G      0.08759       0.7673        1.025 
   1   SNP_A-2093790   17251616    G   0.2213   0.2217    A    0.0006692       0.9794       0.9975 
   1   SNP_A-2204960   17267362    A   0.3292    0.305    G        1.627       0.2022        1.118 
   1   SNP_A-1909848   17269290    T   0.4417   0.4244    C       0.7316       0.3924        1.073 
   1   SNP_A-4225677   17273681    C   0.3771   0.3642    T       0.4271       0.5134        1.057 
   1   SNP_A-2067882   17280800    A   0.4468   0.4419    G      0.05634       0.8124         1.02 
   1   SNP_A-2184594   17294889    A   0.4021    0.402    G    1.839e-05       0.9966            1 
   1   SNP_A-1884422   17295197    A   0.4017    0.402    G    0.0003241       0.9856       0.9985 
   1   SNP_A-2302692   17295247    G   0.3935   0.3723    A        1.122       0.2895        1.094 
   1   SNP_A-1973846   17296137    T  0.05937  0.06633    C       0.4866       0.4854       0.8885 
   1   SNP_A-1876085   17304986    C   0.1628   0.1692    G       0.1732       0.6773       0.9552 
   1   SNP_A-1973904   17313441    A   0.4405   0.4512    C       0.2768       0.5988       0.9577 
   1   SNP_A-4240716   17338088    G   0.4362   0.4144    A        1.153       0.2828        1.093 
   1   SNP_A-2311094   17339000    A   0.2116   0.2115    T    2.823e-05       0.9958        1.001 
   1   SNP_A-2195387   17358240    A   0.2218   0.2202    C     0.008416       0.9269        1.009 
   1   SNP_A-2184501   17358501    A   0.2188   0.2216    G      0.02832       0.8663       0.9835 
   1   SNP_A-2229193   17358527    T   0.2218   0.2222    G    0.0005414       0.9814       0.9977 
   1   SNP_A-2082647   17363419    A   0.2165     0.22    G      0.04224       0.8372       0.9799 
   1   SNP_A-2026294   17380195    A   0.3403   0.3256    C        0.582       0.4455        1.068 
   1   SNP_A-2031663   17387321    C   0.3344   0.3267    G       0.1606       0.6886        1.036 
   1   SNP_A-2200296   17406897    A   0.2979   0.3038    G      0.09693       0.7555       0.9726 
   1   SNP_A-2203985   17425462    T   0.1396   0.1475    C       0.3041       0.5813       0.9376 
   1   SNP_A-1828225   17429765    T   0.3219   0.3539    C        2.742      0.09776       0.8664 
   1   SNP_A-2145462   17450952    A   0.1021  0.09238    G       0.6505       0.4199        1.117 
   1   SNP_A-2085150   17451006    A   0.1023  0.09159    G       0.7927       0.3733         1.13 
   1   SNP_A-1794219   17451140    C   0.1021  0.09125    T       0.8166       0.3662        1.132 
   1   SNP_A-4217228   17463664    C   0.2658   0.2275    T        4.765      0.02904        1.229 
   1   SNP_A-2296337   17468512    G   0.1232   0.1005    A        3.174      0.07482        1.257 
   1   SNP_A-1934654   17491866    C   0.1948   0.2079    T       0.6342       0.4258       0.9219 
   1   SNP_A-4200423   17501632    G   0.4177    0.415    A      0.01834       0.8923        1.011 
   1   SNP_A-1850375   17534583    T   0.3455   0.3681    C        1.331       0.2487       0.9061 
   1   SNP_A-1916201   17553864    A   0.2505   0.2159    G        4.069      0.04368        1.214 
   1   SNP_A-1999917   17588981    T    0.291   0.2893    C     0.007953       0.9289        1.008 
   1   SNP_A-2105728   17620614    T   0.3781   0.3908    C       0.4044       0.5248        0.948 
   1   SNP_A-4202765   17627402    A   0.3149   0.3045    G       0.2998        0.584         1.05 
   1   SNP_A-2069983   17635899    T   0.3771   0.3912    C       0.5081        0.476       0.9419 
   1   SNP_A-1954352   17636153    C   0.3163    0.307    G       0.2401       0.6241        1.044 
   1   SNP_A-1927205   17653851    C   0.3121   0.3344    G        1.352       0.2449       0.9032 
   1   SNP_A-4196680   17741546    G  0.08226  0.08208    A    0.0002671        0.987        1.002 
   1   SNP_A-2270517   17744697    G  0.08125  0.08115    A     8.28e-05       0.9927        1.001 
   1   SNP_A-2309556   17745246    A  0.08263  0.08249    C    0.0001392       0.9906        1.002 
   1   SNP_A-2070725   17756944    C    0.125   0.1416    T        1.412       0.2347        0.866 
   1   SNP_A-2193787   17871507    G  0.06237  0.06195    C     0.001761       0.9665        1.007 
   1   SNP_A-1848706   17946092    C   0.2342   0.2035    T        3.319      0.06848        1.197 
   1   SNP_A-4221641   17956877    C   0.2188   0.2054    T       0.6471       0.4212        1.083 
   1   SNP_A-2304681   18004856    T  0.07248  0.06524    C       0.4925       0.4828         1.12 
   1   SNP_A-1923109   18005188    G   0.4089   0.4423    A        2.696       0.1006       0.8723 
   1   SNP_A-1787495   18074768    T   0.1757   0.1567    C        1.587       0.2078        1.148 
   1   SNP_A-4209947   18143950    C   0.4446   0.4461    T     0.005968       0.9384       0.9936 
   1   SNP_A-2233892   18146891    T   0.1349   0.1498    C        1.073       0.3002       0.8852 
   1   SNP_A-2289897   18147485    G   0.2495   0.2441    A      0.09462       0.7584         1.03 
   1   SNP_A-4209972   18161820    T  0.08779  0.08018    G        0.448       0.5033        1.104 
   1   SNP_A-1976162   18162068    A   0.2495   0.2503    G     0.002224       0.9624       0.9956 
   1   SNP_A-2095032   18169994    C   0.2354   0.2306    T      0.07722       0.7811        1.027 
   1   SNP_A-2145181   18183656    G   0.1917     0.22    A         2.91      0.08805       0.8407 
   1   SNP_A-2169805   18183727    G   0.4481   0.4466    A     0.005288        0.942        1.006 
   1   SNP_A-1892226   18191608    A   0.1701   0.1931    G        2.103        0.147       0.8566 
   1   SNP_A-1976404   18209490    T  0.09746   0.1003    C      0.05165       0.8202       0.9691 
   1   SNP_A-1976422   18209855    T  0.09792  0.09988    C      0.02578       0.8724       0.9783 
   1   SNP_A-2148898   18211185    A   0.2579   0.2484    G       0.2815       0.5957        1.051 
   1   SNP_A-1783083   18212612    T   0.2526   0.2403    C       0.4907       0.4836        1.069 
   1   SNP_A-1826556   18215551    T  0.06159  0.06804    C       0.4072       0.5234       0.8989 
   1   SNP_A-2076855   18215612    T   0.1667   0.1361    C        4.449      0.03493         1.27 
   1   SNP_A-1893989   18215693    A   0.1489   0.1286    C         2.07       0.1503        1.186 
   1   SNP_A-1896968   18218679    T    0.224   0.2132    C       0.4068       0.5236        1.065 
   1   SNP_A-1883628   18218752    A   0.4646    0.505    C        3.921      0.04767       0.8505 
   1   SNP_A-2044586   18222351    T   0.3156   0.2784    C         4.02      0.04496        1.195 
   1   SNP_A-2070937   18223453    T   0.1695   0.1368    C        4.997      0.02539        1.288 
   1   SNP_A-4234959   18239273    G   0.2458   0.2065    A        5.383      0.02034        1.253 
   1   SNP_A-2138088   18247312    T   0.2626   0.2494    C       0.5493       0.4586        1.072 
   1   SNP_A-1976617   18268300    T   0.2422   0.2328    C       0.2896       0.5905        1.053 
   1   SNP_A-2115096   18298570    C    0.261   0.2684    T       0.1682       0.6817       0.9627 
   1   SNP_A-2216886   18313665    G   0.3013   0.2919    T        0.253        0.615        1.046 
   1   SNP_A-1784092   18314001    T   0.3021    0.289    C       0.4941       0.4821        1.065 
   1   SNP_A-1864218   18320077    A     0.12   0.1076    C        0.925       0.3362        1.131 
   1   SNP_A-4193587   18353084    T   0.1334   0.1317    G      0.01429       0.9048        1.015 
   1   SNP_A-2138967   18379956    A   0.4515   0.4407    T       0.2812       0.5959        1.045 
   1   SNP_A-1866723   18382254    T  0.05241  0.04861    C       0.1808       0.6706        1.082 
   1   SNP_A-1790323   18422996    T   0.1744   0.1494    C        2.768      0.09617        1.203 
   1   SNP_A-1908423   18423270    A   0.1365   0.1461    G       0.4537       0.5006       0.9238 
   1   SNP_A-2313376   18423781    A   0.1331   0.1468    G        0.918        0.338       0.8925 
   1   SNP_A-2103572   18427298    C   0.2479   0.2372    A       0.3764       0.5395         1.06 
   1   SNP_A-2257259   18428246    T   0.2448   0.2344    C       0.3587       0.5492        1.059 
   1   SNP_A-1943536   18449300    G   0.2683   0.2578    A       0.3398         0.56        1.055 
   1   SNP_A-2262324   18450662    A   0.3302   0.3514    C        1.199       0.2734       0.9098 
   1   SNP_A-2237433   18450835    C   0.1946   0.2014    G       0.1745       0.6762        0.958 
   1   SNP_A-2313498   18462207    A    0.326   0.3315    G       0.0798       0.7776       0.9757 
   1   SNP_A-1781089   18462330    G   0.1396   0.1523    C        0.773       0.3793       0.9029 
   1   SNP_A-1977236   18468013    G   0.1921   0.1821    C        0.393       0.5307        1.068 
   1   SNP_A-1977240   18468446    A     0.19   0.1807    G       0.3446       0.5572        1.064 
   1   SNP_A-2080086   18485256    G   0.1242   0.1436    T        1.898       0.1683        0.846 
   1   SNP_A-1834794   18530814    T   0.3979    0.415    C       0.7246       0.3946       0.9316 
   1   SNP_A-1935363   18540926    A   0.1521   0.1419    G       0.5023       0.4785        1.085 
   1   SNP_A-4210260   18542037    A   0.3152   0.3116    G      0.03611       0.8493        1.017 
   1   SNP_A-1879451   18578087    C   0.4823    0.475    A       0.1268       0.7217         1.03 
   1   SNP_A-1977655   18595324    A   0.1064  0.09458    C       0.9224       0.3368         1.14 
   1   SNP_A-1895320   18630773    G   0.4719   0.4994    A        1.817       0.1777       0.8957 
   1   SNP_A-2197348   18637895    T   0.2126   0.2152    C      0.02307       0.8793       0.9849 
   1   SNP_A-2208474   18639400    A   0.2623   0.2965    G        3.365      0.06659       0.8436 
   1   SNP_A-2204442   18666223    T    0.324   0.3227    C     0.004467       0.9467        1.006 
   1   SNP_A-4234899   18667842    G   0.3476   0.3516    A      0.04148       0.8386       0.9827 
   1   SNP_A-4235254   18669687    C   0.1054  0.07196    A        8.669     0.003237         1.52 
   1   SNP_A-1911072   18676731    G   0.3619   0.3504    A       0.3472       0.5557        1.052 
   1   SNP_A-1903796   18699052    G   0.3021   0.2703    T        2.996      0.08347        1.169 
   1   SNP_A-1840278   18699297    C   0.1042   0.0799    T         4.36      0.03679        1.339 
   1   SNP_A-2232891   18711981    T   0.1806   0.1717    C       0.3307       0.5653        1.063 
   1   SNP_A-2215392   18762123    T    0.451   0.4543    C      0.02671       0.8702       0.9865 
   1   SNP_A-2263384   18768431    T   0.4507   0.4518    C     0.002512         0.96       0.9959 
   1   SNP_A-2264746   18793272    T   0.3512   0.3901    C        3.875      0.04902        0.846 
   1   SNP_A-2304622   18834682    G   0.4927   0.4875    A      0.06467       0.7993        1.021 
   1   SNP_A-1951298   18896433    T  0.06342  0.05676    C       0.4701        0.493        1.125 
   1   SNP_A-1786477   18939955    C   0.3862   0.3748    T        0.322       0.5704        1.049 
   1   SNP_A-1928902   18950412    A   0.2156   0.2278    G        0.505       0.4773       0.9321 
   1   SNP_A-2268833   18981623    C   0.1011   0.1331    G        5.758      0.01642        0.732 
   1   SNP_A-2229669   18985613    C    0.226   0.1906    T        4.636       0.0313         1.24 
   1   SNP_A-2220367   18985645    T  0.05147  0.06258    C        1.334       0.2482       0.8129 
   1   SNP_A-2308210   18994343    G   0.1326   0.1447    A       0.7356       0.3911       0.9031 
   1   SNP_A-1941053   19012104    A    0.286   0.2541    G         3.13      0.07686        1.176 
   1   SNP_A-1861378   19015539    G   0.3692   0.3479    A        1.185       0.2763        1.097 
   1   SNP_A-2172138   19028910    A   0.2994   0.2847    C       0.6093        0.435        1.074 
   1   SNP_A-2191658   19114491    C   0.1305   0.1355    A       0.1282       0.7203       0.9578 
   1   SNP_A-1978782   19138735    C   0.4582   0.4419    G       0.6363       0.4251        1.068 
   1   SNP_A-4201504   19204663    C   0.1196   0.1145    T       0.1417       0.7066         1.05 
   1   SNP_A-4219346   19205361    G   0.1239   0.1121    A        0.813       0.3672        1.121 
   1   SNP_A-1978962   19237933    C   0.4562   0.4444    A       0.3325       0.5642        1.048 
   1   SNP_A-4210544   19238139    T   0.3152   0.3212    C      0.09963       0.7523       0.9727 
   1   SNP_A-1956009   19246192    T   0.3449   0.3598    C       0.5845       0.4445       0.9365 
   1   SNP_A-2283016   19248604    A   0.4489   0.4279    G        1.073       0.3003        1.089 
   1   SNP_A-1944022   19265620    C   0.2725    0.276    T      0.03534       0.8509       0.9829 
   1   SNP_A-2053190   19287401    A   0.4235   0.3946    G        2.064       0.1508        1.127 
   1   SNP_A-4232752   19287891    G   0.4436   0.4276    A       0.6282        0.428        1.067 
   1   SNP_A-2254743   19315095    C   0.4182   0.3917    T        1.745       0.1864        1.116 
   1   SNP_A-1865414   19329844    G   0.4257   0.4005    T        1.574       0.2096         1.11 
   1   SNP_A-2073027   19361426    C   0.4219    0.392    A         2.22       0.1363        1.132 
   1   SNP_A-1979267   19371707    G   0.4177   0.3911    A        1.754       0.1854        1.117 
   1   SNP_A-2272137   19398172    T   0.4175   0.3895    C        1.962       0.1613        1.124 
   1   SNP_A-2192521   19432550    G   0.1036   0.1242    A        2.484        0.115       0.8144 
   1   SNP_A-4234922   19517942    G   0.3479   0.3298    A       0.8827       0.3475        1.084 
   1   SNP_A-2079266   19518260    A   0.3267   0.3127    G       0.5409       0.4621        1.066 
   1   SNP_A-4195558   19564341    T   0.3792   0.3999    C         1.07        0.301       0.9167 
   1   SNP_A-1886394   19596666    C   0.2505   0.2475    A      0.02939       0.8639        1.016 
   1   SNP_A-2173678   19596687    A    0.251   0.2434    G       0.1866       0.6658        1.042 
   1   SNP_A-4202924   19599732    A   0.4009   0.4093    C       0.1737       0.6768       0.9654 
   1   SNP_A-2195599   19619186    C   0.2829   0.2622    T        1.305       0.2534         1.11 
   1   SNP_A-1897118   19632422    G   0.1284   0.1575    A        4.027      0.04477       0.7882 
   1   SNP_A-1980137   19664543    G   0.2584    0.244    A       0.6583       0.4171         1.08 
   1   SNP_A-2053768   19665114    G   0.2286   0.2152    A       0.6275       0.4283        1.081 
   1   SNP_A-4200173   19666571    G     0.26   0.2434    A       0.8713       0.3506        1.092 
   1   SNP_A-1893356   19666774    G   0.2595   0.2443    T       0.7271       0.3938        1.084 
   1   SNP_A-2065311   19681653    A   0.4727   0.4617    G       0.2876       0.5918        1.045 
   1   SNP_A-2235940   19716163    G   0.1618     0.15    A       0.6385       0.4243        1.094 
   1   SNP_A-2037804   19748612    C   0.3727   0.4006    A        1.971       0.1604       0.8887 
   1   SNP_A-2071319   19749025    T   0.3727   0.4016    C        2.112       0.1462        0.885 
   1   SNP_A-2121853   19846507    G   0.2431   0.2506    A        0.179       0.6722       0.9605 
   1   SNP_A-1892255   19881467    C   0.2437   0.2528    A       0.2631        0.608       0.9526 
   1   SNP_A-2283542   19887887    T   0.1144   0.1189    C       0.1139       0.7357       0.9576 
   1   SNP_A-4235368   19890664    A   0.2031   0.2072    G      0.06224        0.803       0.9751 
   1   SNP_A-2108490   19890782    T   0.1229   0.1242    C     0.009401       0.9228        0.988 
   1   SNP_A-4230644   19891367    C   0.2011   0.2131    A       0.5114       0.4745       0.9294 
   1   SNP_A-4222582   19929792    G  0.09488  0.09034    A       0.1459       0.7025        1.056 
   1   SNP_A-1867974   19934449    A  0.06765  0.06234    G       0.2778       0.5981        1.091 
   1   SNP_A-1880316   19950721    G  0.09479   0.1013    A        0.281        0.596       0.9295 
   1   SNP_A-2047573   19965212    G   0.3403   0.3407    A    0.0004002        0.984       0.9983 
   1   SNP_A-2276642   19971696    G   0.5073   0.4869    T       0.9996       0.3174        1.085 
   1   SNP_A-1869892   20008409    A   0.2432   0.2132    G        3.078      0.07934        1.186 
   1   SNP_A-4231039   20056669    A   0.1722   0.1694    T      0.03315       0.8555         1.02 
   1   SNP_A-4207033   20056775    C   0.2355    0.239    A      0.04073       0.8401       0.9805 
   1   SNP_A-2143938   20057190    T   0.1059   0.1057    C      0.00019        0.989        1.002 
   1   SNP_A-2076859   20057216    G   0.1593   0.1621    C       0.0344       0.8529       0.9795 
   1   SNP_A-4232005   20076221    A   0.3218    0.313    T       0.2115       0.6456        1.041 
   1   SNP_A-2164099   20115734    C    0.176    0.176    A    5.669e-07       0.9994            1 
   1   SNP_A-1896238   20116420    A   0.3063   0.3342    C        2.109       0.1465       0.8798 
   1   SNP_A-2237615   20164537    T   0.3563   0.3664    C       0.2657       0.6062       0.9571 
   1   SNP_A-1980974   20166123    A   0.1391   0.1615    T          2.3       0.1293       0.8393 
   1   SNP_A-2298261   20175738    T   0.1305   0.1163    C        1.136       0.2865        1.141 
   1   SNP_A-4195432   20182152    A   0.3594   0.3881    T        2.111       0.1463       0.8844 
   1   SNP_A-2170342   20207216    A   0.1935   0.1867    G       0.1785       0.6727        1.045 
   1   SNP_A-1981115   20240265    C   0.3937     0.39    T      0.03397       0.8538        1.016 
   1   SNP_A-1999939   20249342    A  0.06933  0.08083    C        1.116       0.2908       0.8471 
   1   SNP_A-1901503   20268084    T  0.06799     0.08    C        1.236       0.2662       0.8389 
   1   SNP_A-1808382   20268174    A   0.0546  0.04849    G       0.4565       0.4993        1.133 
   1   SNP_A-2201032   20281961    T   0.4011   0.4046    G      0.03187       0.8583       0.9852 
   1   SNP_A-1809488   20364429    C     0.26   0.2525    T       0.1749       0.6758         1.04 
   1   SNP_A-2235189   20366457    A   0.4052   0.3826    G        1.283       0.2573        1.099 
   1   SNP_A-1882393   20374948    T   0.1148   0.1025    A       0.9514       0.3294        1.136 
   1   SNP_A-2062951   20375348    G   0.3069   0.2954    C       0.3787       0.5383        1.056 
   1   SNP_A-2291757   20392395    T   0.1785   0.1685    C       0.4169       0.5185        1.072 
   1   SNP_A-2247422   20398634    A   0.1802   0.1715    G        0.318       0.5728        1.062 
   1   SNP_A-1908601   20422710    T   0.2168   0.2008    A        0.925       0.3362        1.102 
   1   SNP_A-2257826   20432514    A   0.1381   0.1355    T      0.03487       0.8519        1.022 
   1   SNP_A-1981699   20448489    G   0.4343   0.4144    A       0.9686        0.325        1.085 
   1   SNP_A-1981724   20456321    C  0.04906     0.06    G        1.359       0.2438       0.8083 
   1   SNP_A-4210974   20465462    T   0.3491   0.3639    C       0.5745       0.4485       0.9373 
   1   SNP_A-1981793   20465542    T   0.3521   0.3639    C       0.3653       0.5456       0.9498 
   1   SNP_A-1847622   20466438    G   0.3521   0.3639    A       0.3653       0.5456       0.9498 
   1   SNP_A-2215592   20488308    T  0.09062   0.1092    C        2.265       0.1323       0.8126 
   1   SNP_A-1903000   20500703    A  0.09688    0.085    C        1.039       0.3081        1.155 
   1   SNP_A-2242176   20509961    A   0.3723   0.3667    G       0.0817        0.775        1.025 
   1   SNP_A-4199886   20530474    T   0.1942   0.1869    C       0.2067       0.6494        1.048 
   1   SNP_A-2139066   20535525    G   0.1935   0.1883    A       0.1059       0.7449        1.034 
   1   SNP_A-1947194   20539592    A   0.4372   0.4218    G       0.5758        0.448        1.065 
   1   SNP_A-1982185   20619155    A  0.08994  0.08816    G      0.02288       0.8798        1.022 
   1   SNP_A-1921149   20702714    A  0.07724  0.07678    G     0.001827       0.9659        1.007 
   1   SNP_A-1982428   20738290    C   0.2045   0.2052    T     0.001667       0.9674       0.9958 
   1   SNP_A-4211081   20739322    T   0.2031   0.2104    G       0.1911        0.662       0.9568 
   1   SNP_A-4236884   20755110    C  0.08811  0.08108    T       0.3777       0.5388        1.095 
   1   SNP_A-2025647   20756090    G   0.2299   0.2174    A        0.535       0.4645        1.075 
   1   SNP_A-2205442   20756109    C   0.3323   0.3113    G        1.181       0.2772        1.101 
   1   SNP_A-4220198   20759354    G  0.06563  0.07303    A       0.5044       0.4776       0.8914 
   1   SNP_A-2125547   20760935    T   0.3883   0.3894    C     0.002865       0.9573       0.9955 
   1   SNP_A-2215300   20764413    G  0.07708  0.06375    A        1.666       0.1968        1.227 
   1   SNP_A-1982515   20766552    T   0.4627   0.4737    C       0.2869       0.5922       0.9568 
   1   SNP_A-2237418   20767205    A   0.3851   0.3885    G      0.02823       0.8666       0.9859 
   1   SNP_A-1935902   20768308    G   0.3892   0.3904    A     0.003438       0.9532        0.995 
   1   SNP_A-2114132   20783991    T  0.08646   0.1092    C         3.44      0.06365       0.7717 
   1   SNP_A-2085910   20800741    G   0.1302   0.1386    A        0.359       0.5491       0.9306 
   1   SNP_A-2156249   20849587    C   0.2333   0.2441    A       0.3793        0.538       0.9426 
   1   SNP_A-4200528   20849967    C   0.2333   0.2444    T       0.4008       0.5267       0.9411 
   1   SNP_A-1940571   20852405    A   0.1271   0.1342    T       0.2667       0.6056       0.9392 
   1   SNP_A-1861191   20875389    T   0.3729   0.3775    C      0.05373       0.8167       0.9806 
   1   SNP_A-4221107   20892992    T   0.1859   0.1782    C       0.2418       0.6229        1.053 
   1   SNP_A-2064284   20893785    T   0.4259   0.4037    C        1.212       0.2709        1.096 
   1   SNP_A-2259578   20907695    C   0.3635   0.3713    G       0.1532       0.6955       0.9674 
   1   SNP_A-4206323   20907736    T   0.4635   0.4817    C       0.7976       0.3718       0.9294 
   1   SNP_A-1817070   20970370    A   0.4551   0.4669    G       0.3359       0.5622       0.9536 
   1   SNP_A-2276630   20978603    G   0.4184   0.4399    A        1.128       0.2881       0.9159 
   1   SNP_A-1983366   21027782    C   0.4623   0.4732    T       0.2812       0.5959       0.9575 
   1   SNP_A-1983371   21029254    T   0.4468   0.4663    C       0.9207       0.3373       0.9243 
   1   SNP_A-1983373   21029449    A    0.396   0.4163    T        1.014       0.3139       0.9189 
   1   SNP_A-1914781   21039689    T   0.4065   0.4376    A        2.357       0.1247       0.8804 
   1   SNP_A-4204604   21072351    C   0.3819   0.4133    T        2.447       0.1177       0.8769 
   1   SNP_A-1947306   21072561    C   0.4581   0.4251    A        2.642        0.104        1.143 
   1   SNP_A-1983522   21107510    A    0.403   0.4366    G        2.738      0.09799       0.8709 
   1   SNP_A-2194554   21118422    T  0.09688   0.1069    C       0.6487       0.4206       0.8964 
   1   SNP_A-2116970   21171950    A   0.4184   0.4486    C        2.218       0.1364       0.8842 
   1   SNP_A-1936817   21178748    C   0.4573   0.4274    T        2.175       0.1403        1.129 
   1   SNP_A-2269516   21197078    A   0.4542   0.4775    C        1.316       0.2514       0.9104 
   1   SNP_A-4219671   21494123    G   0.2746   0.3164    T        4.842      0.02778       0.8177 
   1   SNP_A-1935401   21515000    T  0.05833  0.06866    C        1.057       0.3038       0.8402 
   1   SNP_A-1892273   21524162    A   0.1608    0.186    C        2.632       0.1047       0.8382 
   1   SNP_A-1999944   21527900    T  0.05567  0.06579    C        1.049       0.3056       0.8372 
   1   SNP_A-4230673   21528471    T  0.06513  0.08312    C        2.726      0.09875       0.7684 
   1   SNP_A-1952960   21560441    T   0.4749   0.4742    C     0.001112       0.9734        1.003 
   1   SNP_A-1842330   21584318    C   0.2031   0.2129    T       0.3438       0.5577       0.9426 
   1   SNP_A-2279143   21615324    A   0.1187   0.1344    G        1.308       0.2528       0.8681 
   1   SNP_A-2062270   21666648    T   0.1781   0.2035    C        2.471        0.116       0.8483 
   1   SNP_A-2086845   21677635    C   0.1858   0.2112    T         2.41       0.1206       0.8521 
   1   SNP_A-2292646   21693577    A   0.4208   0.4164    G       0.0495       0.8239        1.019 
   1   SNP_A-4202677   21694344    A   0.4195   0.4133    G       0.0927       0.7608        1.026 
   1   SNP_A-2236414   21713296    C   0.3278   0.3442    A       0.7211       0.3958       0.9291 
   1   SNP_A-4221240   21713473    T   0.3256   0.3448    C        0.982       0.3217       0.9173 
   1   SNP_A-2049557   21715843    C   0.1324   0.1256    A         0.24       0.6242        1.062 
   1   SNP_A-4211511   21752655    C   0.1054   0.1031    T      0.03411       0.8535        1.025 
   1   SNP_A-2224058   21764321    T   0.1896   0.1879    C      0.01125       0.9155        1.011 
   1   SNP_A-4193619   21767582    G  0.09916  0.09375    C       0.2029       0.6524        1.064 
   1   SNP_A-2242562   21772078    A   0.3088    0.279    G        2.525        0.112        1.154 
   1   SNP_A-1807147   21773007    T   0.2531   0.2547    C     0.007742       0.9299       0.9918 
   1   SNP_A-4237303   21773031    G   0.1131  0.09922    A        1.199       0.2736        1.158 
   1   SNP_A-1958047   21805780    C  0.08646   0.0774    T       0.6627       0.4156        1.128 
   1   SNP_A-1887294   21822049    G   0.1566   0.1729    A        1.151       0.2834        0.888 
   1   SNP_A-1785236   21825891    A    0.341   0.3271    G       0.5223       0.4698        1.065 
   1   SNP_A-2218180   21865757    T  0.09896  0.09613    G      0.05473        0.815        1.033 
   1   SNP_A-1855371   21874008    T  0.05544  0.05375    C      0.03321       0.8554        1.033 
   1   SNP_A-2102609   21892915    G      0.1  0.07465    A        4.992      0.02546        1.377 
   1   SNP_A-4229522   21921238    T   0.2877   0.3071    G        1.044        0.307       0.9115 
   1   SNP_A-2089710   21993954    C   0.0981  0.08099    A        2.167        0.141        1.234 
   1   SNP_A-1785992   22032698    T   0.1754   0.1608    C       0.9181        0.338         1.11 
   1   SNP_A-4237150   22099678    C   0.2983   0.3109    T       0.4422       0.5061       0.9425 
   1   SNP_A-1910675   22111362    C    0.275   0.2944    G          1.1       0.2942       0.9092 
   1   SNP_A-4192519   22230642    A  0.05649  0.05063    G       0.4108       0.5216        1.123 
   1   SNP_A-4203933   22261478    G  0.05417  0.05243    C      0.03583       0.8499        1.035 
   1   SNP_A-2194474   22267838    C   0.1521   0.1667    G       0.9441       0.3312       0.8968 
   1   SNP_A-2172606   22274125    A    0.166   0.1629    G      0.04017       0.8411        1.023 
   1   SNP_A-2040635   22285232    G    0.166   0.1635    A      0.02547       0.8732        1.018 
   1   SNP_A-2273214   22288267    T  0.05136  0.05257    C       0.0175       0.8948       0.9759 
   1   SNP_A-4196073   22288528    A  0.05428   0.0525    G       0.0377        0.846        1.036 
   1   SNP_A-4229702   22298229    T   0.1621    0.162    C    4.159e-05       0.9949        1.001 
   1   SNP_A-1913081   22317077    T  0.05741  0.04528    G        1.846       0.1742        1.284 
   1   SNP_A-1986327   22365474    G    0.125   0.1353    C       0.5611       0.4538       0.9127 
   1   SNP_A-2045626   22399401    A   0.2991   0.2621    C        3.987      0.04586        1.202 
   1   SNP_A-2041968   22404140    A   0.3403   0.3588    G       0.8952       0.3441        0.922 
   1   SNP_A-2230423   22410236    C   0.2177   0.1994    T        1.232        0.267        1.118 
   1   SNP_A-2182957   22425323    T   0.2073   0.1854    C        1.844       0.1745        1.149 
   1   SNP_A-2032518   22426065    A   0.3013   0.2822    C        1.048        0.306        1.097 
   1   SNP_A-4202695   22433872    C   0.1811   0.2405    A        12.16    0.0004872       0.6988 
   1   SNP_A-2148057   22437958    T   0.3104   0.3464    C        3.508      0.06108       0.8492 
   1   SNP_A-4238428   22501644    A     0.19   0.2032    G       0.6414       0.4232       0.9201 
   1   SNP_A-2290668   22501974    C   0.1938   0.2166    T        1.903       0.1677       0.8691 
   1   SNP_A-2288323   22511748    C   0.3755   0.3432    G        2.722      0.09898        1.151 
   1   SNP_A-2253532   22512779    G   0.2531    0.255    A      0.01112        0.916       0.9902 
   1   SNP_A-2092875   22571034    G   0.1825   0.1785    A      0.06336       0.8013        1.027 
   1   SNP_A-1953323   22598412    T   0.3187   0.2915    C        2.114        0.146        1.137 
   1   SNP_A-1818844   22603856    T   0.2281   0.2141    C       0.6888       0.4066        1.085 
   1   SNP_A-2127317   22605105    G   0.1272   0.1216    A       0.1663       0.6834        1.053 
   1   SNP_A-2175725   22655189    C   0.2302   0.2353    T      0.08803       0.7667       0.9717 
   1   SNP_A-1828837   22663042    G   0.2312    0.234    T      0.02602       0.8718       0.9845 
   1   SNP_A-2290561   22684110    T   0.4302   0.3908    A        3.851       0.0497        1.177 
   1   SNP_A-2214877   22684394    A   0.2311   0.2455    T       0.6722       0.4123       0.9237 
   1   SNP_A-1986940   22686876    C   0.2292   0.2347    T       0.1032        0.748       0.9694 
   1   SNP_A-1792137   22686941    A    0.225    0.231    G       0.1209        0.728       0.9667 
   1   SNP_A-1840077   22694555    G   0.4298   0.3933    A        3.253      0.07131        1.163 
   1   SNP_A-2077347   22700518    A    0.227   0.2336    G        0.148       0.7004       0.9632 
   1   SNP_A-1987200   22786747    C  0.08737   0.1001    G        1.122       0.2896       0.8604 
   1   SNP_A-2026869   22807231    G   0.1336   0.1069    A        4.125      0.04227        1.288 
   1   SNP_A-1987308   22832941    C   0.4347   0.4007    G        2.841       0.0919         1.15 
   1   SNP_A-4207424   22836058    C  0.07945  0.06603    T        1.605       0.2052        1.221 
   1   SNP_A-1936572   22854463    C    0.149   0.1717    T        2.266       0.1322       0.8446 
   1   SNP_A-2092463   22934579    G   0.3805   0.3767    A      0.03634       0.8488        1.016 
   1   SNP_A-2186095   22969405    G   0.1042   0.1155    T       0.7772        0.378       0.8906 
   1   SNP_A-1828213   22990760    G   0.2146   0.2419    A        2.505       0.1135       0.8564 
   1   SNP_A-2206301   23028876    T   0.4509   0.4413    C       0.2245       0.6357         1.04 
   1   SNP_A-1897000   23097909    T   0.3438   0.3702    C        1.817       0.1777       0.8913 
   1   SNP_A-4198110   23107533    A   0.4693   0.5039    G        2.804      0.09404       0.8709 
   1   SNP_A-4231428   23151219    C   0.3213   0.3278    T       0.1123       0.7375       0.9708 
   1   SNP_A-2148176   23161486    T   0.1981   0.1873    C       0.4547       0.5001        1.072 
   1   SNP_A-2306194   23184612    C   0.2167    0.201    T       0.8981       0.3433          1.1 
   1   SNP_A-2263527   23249128    C   0.1611   0.1621    A     0.004167       0.9485       0.9928 
   1   SNP_A-1872276   23336055    C   0.1656   0.1665    T     0.003004       0.9563        0.994 
   1   SNP_A-1872367   23344352    T   0.3113   0.3094    G      0.01058       0.9181        1.009 
   1   SNP_A-1920836   23344928    C   0.1656   0.1648    T     0.003007       0.9563        1.006 
   1   SNP_A-2214910   23373941    C   0.3849   0.3969    T       0.3577       0.5498       0.9511 
   1   SNP_A-2163165   23379759    C   0.1998   0.2006    A       0.0026       0.9593       0.9948 
   1   SNP_A-1988572   23383171    C   0.3841   0.4009    T       0.7023        0.402       0.9322 
   1   SNP_A-1988590   23385634    A   0.1059   0.1051    C     0.003456       0.9531        1.008 
   1   SNP_A-1988634   23393927    A   0.1927    0.186    G       0.1757       0.6751        1.045 
   1   SNP_A-4221800   23427253    T   0.2197   0.2022    C          1.1       0.2943         1.11 
   1   SNP_A-2084638   23491596    T   0.2797   0.2528    C        2.245        0.134        1.148 
   1   SNP_A-1898138   23511596    C  0.06526  0.05967    T       0.3208       0.5711          1.1 
   1   SNP_A-2296855   23557564    G   0.1065   0.1036    A      0.05416        0.816        1.032 
   1   SNP_A-2031348   23558372    C  0.09034  0.08396    T       0.3073       0.5793        1.083 
   1   SNP_A-1918786   23559385    G  0.09167  0.08365    A        0.488       0.4848        1.106 
   1   SNP_A-4221655   23581506    C   0.1713   0.1734    A      0.01935       0.8894       0.9849 
   1   SNP_A-2224916   23662154    T   0.1506   0.1696    C         1.58       0.2088       0.8683 
   1   SNP_A-2220377   23662285    C   0.1469   0.1685    G        2.059       0.1513       0.8497 
   1   SNP_A-2097909   23710147    C   0.2213   0.1941    G        2.721      0.09905         1.18 
   1   SNP_A-2125839   23800516    G   0.2406   0.2694    A        2.587       0.1078       0.8595 
   1   SNP_A-2186169   23802056    T   0.2526   0.2789    C        2.094       0.1479       0.8739 
   1   SNP_A-1788234   23869040    T   0.4623   0.4844    G        1.167         0.28       0.9153 
   1   SNP_A-2106184   23876686    G   0.4011   0.3819    A       0.9223       0.3369        1.084 
   1   SNP_A-2125613   23926052    T   0.3042   0.2996    A      0.05939       0.8075        1.022 
   1   SNP_A-4213903   24258964    T  0.05579  0.06533    G       0.9339       0.3339       0.8454 
   1   SNP_A-1783012   24273786    A    0.479    0.465    T       0.4726       0.4918        1.058 
   1   SNP_A-1798613   24277575    G   0.4853   0.4725    A       0.3892       0.5327        1.052 
   1   SNP_A-1893096   24277753    G   0.4874   0.4732    T       0.4899        0.484        1.059 
   1   SNP_A-1847000   24277926    A   0.3595   0.3926    T        2.779      0.09551       0.8684 
   1   SNP_A-1804599   24281001    T   0.4854   0.4732    C       0.3615       0.5477         1.05 
   1   SNP_A-1942355   24327275    T   0.1757   0.1849    C       0.3383       0.5608       0.9398 
   1   SNP_A-1888435   24347764    G   0.1441    0.123    A        2.321       0.1277        1.201 
   1   SNP_A-1885892   24399682    G  0.09499  0.08677    A       0.4957       0.4814        1.105 
   1   SNP_A-1884451   24425422    G   0.3424   0.3519    A        0.238       0.6257        0.959 
   1   SNP_A-4226461   24430347    A   0.2006   0.2314    G        3.271      0.07051       0.8339 
   1   SNP_A-2224662   24440677    T   0.3698   0.3327    C        3.645      0.05624        1.177 
   1   SNP_A-1819229   24444667    A   0.4017   0.4236    G        1.173       0.2788       0.9136 
   1   SNP_A-1803038   24453580    G    0.285   0.2628    A        1.486       0.2229        1.118 
   1   SNP_A-1905050   24454080    T   0.3354   0.3088    C        1.959       0.1616         1.13 
   1   SNP_A-2153769   24454749    T   0.1656   0.1355    C        4.363      0.03672        1.267 
   1   SNP_A-2083771   24480006    A   0.1292   0.1364    G       0.2567       0.6124         0.94 
   1   SNP_A-2138544   24482340    C   0.2729   0.2612    G       0.4187       0.5176        1.061 
   1   SNP_A-2112044   24483171    G   0.4771   0.4657    A        0.314       0.5752        1.047 
   1   SNP_A-2150341   24504877    C   0.4948   0.4775    G       0.7185       0.3966        1.072 
   1   SNP_A-4238768   24542381    C    0.238   0.2416    T      0.04203       0.8376       0.9806 
   1   SNP_A-2293854   24567738    T   0.3333   0.3508    A       0.8123       0.3674       0.9253 
   1   SNP_A-2219192   24576850    C   0.3147   0.3476    T         2.84      0.09194       0.8616 
   1   SNP_A-4235539   24580470    C   0.3344   0.3606    G        1.807       0.1788       0.8907 
   1   SNP_A-1930349   24583707    C   0.3914   0.3908    G     0.001161       0.9728        1.003 
   1   SNP_A-1990582   24586983    C   0.2229   0.2353    T       0.5213       0.4703       0.9321 
   1   SNP_A-2094263   24611429    A   0.1365   0.1317    G        0.117       0.7323        1.042 
   1   SNP_A-2292677   24616190    T   0.1381   0.1302    G       0.3245       0.5689        1.071 
   1   SNP_A-2205396   24616370    A   0.2531   0.2484    G      0.07046       0.7907        1.025 
   1   SNP_A-2246975   24621964    C   0.2244   0.2422    T        1.051       0.3052       0.9054 
   1   SNP_A-2195391   24682656    G   0.4212   0.4435    A        1.208       0.2717       0.9131 
   1   SNP_A-2051199   24706523    A   0.4407   0.4742    C         2.68       0.1016       0.8736 
   1   SNP_A-2186699   24706588    G   0.4432   0.4804    A        3.315      0.06866       0.8607 
   1   SNP_A-1827720   24727780    T   0.3904    0.418    G        1.893       0.1689       0.8916 
   1   SNP_A-4222241   24748077    T   0.3605   0.3577    C      0.02048       0.8862        1.012 
   1   SNP_A-1920819   24771040    A  0.05672  0.08459    G        6.742     0.009419       0.6508 
   1   SNP_A-2276052   24790130    G   0.4206   0.4487    A        1.875       0.1709        0.892 
   1   SNP_A-4227219   24799588    T   0.2129   0.2537    G        5.494      0.01908       0.7957 
   1   SNP_A-4231667   24800148    A    0.476   0.4794    G      0.02749       0.8683       0.9865 
   1   SNP_A-2098597   24800212    T   0.2097   0.2528    G        6.091      0.01359       0.7844 
   1   SNP_A-1932053   24827553    A   0.4665   0.4694    G      0.02003       0.8875       0.9885 
   1   SNP_A-4238442   24887396    C  0.04927  0.05319    T       0.1877       0.6649       0.9224 
   1   SNP_A-2292509   24893768    A   0.3417   0.3527    G       0.3209       0.5711       0.9525 
   1   SNP_A-4239916   24894642    A    0.172   0.1491    G        2.338       0.1262        1.186 
   1   SNP_A-2202276   24932015    A   0.3372   0.3477    G       0.2896       0.5905       0.9545 
   1   SNP_A-1822845   24939035    A   0.2851   0.3023    G       0.8422       0.3588       0.9207 
   1   SNP_A-1832458   24948388    T   0.2912   0.3165    G        1.796       0.1802       0.8874 
   1   SNP_A-1888602   24963033    C   0.2906   0.3171    G        1.978       0.1596       0.8823 
   1   SNP_A-1792249   25072086    C   0.1454    0.171    T        2.907       0.0882       0.8246 
   1   SNP_A-2291065   25078991    G   0.1347   0.1518    A        1.395       0.2376       0.8698 
   1   SNP_A-1904375   25133973    T   0.3891   0.3874    C     0.007822       0.9295        1.007 
   1   SNP_A-1784630   25134283    A   0.3873   0.3845    G      0.01908       0.8901        1.012 
   1   SNP_A-2114121   25134327    T   0.3849   0.3845    C    0.0004417       0.9832        1.002 
   1   SNP_A-1991519   25166932    C   0.5209   0.4844    A        3.197      0.07377        1.157 
   1   SNP_A-1953125   25167465    C   0.5104    0.468    T        4.308      0.03793        1.185 
   1   SNP_A-4198069   25169771    T   0.5011   0.4741    C          1.7       0.1923        1.114 
   1   SNP_A-1847041   25192823    A  0.09428  0.09011    G       0.1238        0.725        1.051 
   1   SNP_A-2103095   25199136    C   0.1049  0.09813    A       0.2987       0.5847        1.077 
   1   SNP_A-1991717   25210174    A   0.1441   0.1456    G      0.01199       0.9128       0.9874 
   1   SNP_A-2189659   25249753    G   0.4281   0.4295    T     0.004388       0.9472       0.9946 
   1   SNP_A-2202474   25250495    T   0.1652   0.1728    G       0.2321       0.6299       0.9479 
   1   SNP_A-2258931   25257024    G   0.4112   0.4132    A     0.009814       0.9211       0.9918 
   1   SNP_A-2211976   25264714    A   0.1893   0.1985    G       0.3207       0.5712        0.943 
   1   SNP_A-1991843   25276370    A   0.2698   0.2534    C       0.8341       0.3611        1.088 
   1   SNP_A-4212730   25280441    A   0.2073   0.2231    C       0.8847       0.3469       0.9105 
   1   SNP_A-4212732   25281052    A   0.4608   0.4487    G       0.3467        0.556         1.05 
   1   SNP_A-1991852   25281106    G   0.4562   0.4537    A       0.0147       0.9035         1.01 
   1   SNP_A-4212733   25281515    G   0.4592   0.4501    C       0.1961       0.6579        1.037 
   1   SNP_A-2061354   25319976    G   0.3242   0.2965    A        2.151       0.1425        1.138 
   1   SNP_A-4229330   25332019    G   0.3516    0.315    A        3.545      0.05971        1.179 
   1   SNP_A-2069728   25345877    A   0.2573   0.2675    G       0.3217       0.5706       0.9486 
   1   SNP_A-1925264   25633507    G   0.4779   0.4741    A        0.034       0.8537        1.015 
   1   SNP_A-1934733   25765467    G   0.4896   0.5037    T       0.4824       0.4873       0.9448 
   1   SNP_A-2246238   25851514    T   0.2562   0.2369    C        1.221       0.2693         1.11 
   1   SNP_A-2184695   25852718    T     0.25   0.2387    C       0.4124       0.5208        1.063 
   1   SNP_A-2082288   25885839    G  0.05451   0.0475    A       0.6164       0.4324        1.156 
   1   SNP_A-4226678   25979356    A   0.1621   0.1577    C      0.08912       0.7653        1.034 
   1   SNP_A-1806208   25990886    T   0.4371   0.3992    C        3.531      0.06025        1.168 
   1   SNP_A-2294930   26002025    G   0.4455   0.4869    T        4.107       0.0427       0.8467 
   1   SNP_A-2300840   26017132    T  0.04896   0.0675    A        3.626      0.05687       0.7112 
   1   SNP_A-1993284   26044137    A   0.1964   0.2434    C        7.434     0.006401       0.7595 
   1   SNP_A-1999965   26047956    T   0.1981     0.24    C        6.014       0.0142       0.7825 
   1   SNP_A-1999966   26048433    A    0.199   0.2397    G        5.724      0.01673       0.7878 
   1   SNP_A-1800576   26087903    C   0.4509   0.4862    T        2.976      0.08453        0.868 
   1   SNP_A-1993552   26148135    C   0.1562   0.1548    A     0.009533       0.9222        1.011 
   1   SNP_A-4232971   26150840    T   0.1479   0.1506    G      0.03459       0.8525       0.9789 
   1   SNP_A-1847368   26156548    A   0.1838   0.1749    G       0.3197       0.5718        1.062 
   1   SNP_A-2201733   26156704    C   0.1674   0.1629    G      0.08595       0.7694        1.033 
   1   SNP_A-1993768   26257277    C   0.1935   0.2006    A       0.1906       0.6625       0.9561 
   1   SNP_A-2073010   26274610    G   0.1719   0.1985    A        2.774      0.09581       0.8381 
   1   SNP_A-2094750   26302024    C   0.1695   0.1971    G        3.004      0.08307       0.8311 
   1   SNP_A-2042892   26321436    C   0.1653   0.1902    T        2.487       0.1148       0.8429 
   1   SNP_A-2209780   26347026    G   0.1799   0.1736    T       0.1588       0.6902        1.044 
   1   SNP_A-1993958   26348108    C    0.176   0.1941    T         1.29        0.256       0.8869 
   1   SNP_A-2259044   26440752    G   0.1444   0.1481    A      0.06807       0.7942       0.9702 
   1   SNP_A-2052001   26448619    A  0.05777  0.04956    G       0.8062       0.3693        1.176 
   1   SNP_A-2313734   26538189    G   0.2004   0.2228    C         1.79       0.1809       0.8741 
   1   SNP_A-1909077   26557777    G   0.3615   0.3808    A       0.9571       0.3279       0.9206 
   1   SNP_A-2246518   26598019    A   0.4749   0.4994    C        1.429       0.2319       0.9068 
   1   SNP_A-2029572   26628796    G      0.2    0.226    T        2.388       0.1222       0.8564 
   1   SNP_A-2159339   26655267    T   0.1083   0.1325    C        3.239      0.07192       0.7955 
   1   SNP_A-2052707   26697703    T   0.2698   0.2537    C        0.803       0.3702        1.087 
   1   SNP_A-4227928   26775281    A   0.1646   0.1935    T        3.353      0.06708        0.821 
   1   SNP_A-2127377   26776157    C   0.3937   0.4001    T       0.1018       0.7496       0.9737 
   1   SNP_A-2180558   26782253    A   0.4479   0.4337    G       0.4944       0.4819         1.06 
   1   SNP_A-2257208   26813268    C   0.1125  0.09563    T        1.866       0.1719        1.199 
   1   SNP_A-1902278   27114596    A   0.3713   0.3589    G       0.3923       0.5311        1.055 
   1   SNP_A-2178668   27125410    A  0.07652  0.07801    C      0.01829       0.8924       0.9794 
   1   SNP_A-2195159   27185403    T   0.1187   0.1442    C        3.335      0.06781       0.7998 
   1   SNP_A-2255710   27348076    G   0.3058   0.3146    A       0.2146       0.6432       0.9599 
   1   SNP_A-1785380   27348372    A   0.3036   0.3218    G       0.9155       0.3387       0.9187 
   1   SNP_A-2203395   27429044    T  0.08672  0.08812    G      0.01432       0.9047       0.9826 
   1   SNP_A-1920964   27501132    A  0.08455  0.06313    G        4.163      0.04133        1.371 
   1   SNP_A-1787901   27745588    C  0.09479   0.1019    G       0.3368       0.5617       0.9232 
   1   SNP_A-1999971   27928929    C      0.5   0.4994    T    0.0009379       0.9756        1.003 
   1   SNP_A-1855623   28032786    A   0.2838   0.3033    G        1.086       0.2975       0.9102 
   1   SNP_A-4201520   28093071    A   0.2219   0.2274    C       0.1065       0.7442       0.9685 
   1   SNP_A-1837991   28096899    T    0.425   0.4107    C       0.5027       0.4783         1.06 
   1   SNP_A-2268930   28106641    G   0.4154    0.402    A       0.4494       0.5026        1.057 
   1   SNP_A-2147370   28106912    G   0.3964   0.3871    A        0.217       0.6413         1.04 
   1   SNP_A-1800012   28137246    A   0.2432   0.2362    C       0.1599       0.6893        1.039 
   1   SNP_A-1795373   28143324    A   0.3156   0.2941    G        1.316       0.2514        1.107 
   1   SNP_A-4230561   28192071    C   0.2912   0.2713    T        1.171       0.2792        1.103 
   1   SNP_A-2294758   28211875    A   0.2343   0.2206    G       0.6412       0.4233        1.081 
   1   SNP_A-4217102   28264069    T    0.435   0.4469    C        0.341       0.5592        0.953 
   1   SNP_A-2313327   28297497    G   0.4585   0.4847    C        1.616       0.2037       0.9002 
   1   SNP_A-4198024   28439195    A   0.3051   0.2863    C        1.012       0.3143        1.095 
   1   SNP_A-2242349   28444904    G   0.3198   0.3221    C      0.01464       0.9037       0.9895 
   1   SNP_A-1940147   28477906    A   0.3396   0.3528    G        0.463       0.4962       0.9432 
   1   SNP_A-1903876   28514412    A   0.2923   0.3025    C       0.2991       0.5845       0.9522 
   1   SNP_A-4216210   28548682    G   0.3234   0.3413    T       0.8502       0.3565       0.9225 
   1   SNP_A-2057832   28602151    A   0.3309   0.3521    G        1.189       0.2754       0.9102 
   1   SNP_A-1820864   29023832    G   0.3904    0.412    A         1.16       0.2814        0.914 
   1   SNP_A-1891283   29115041    T   0.1151   0.1034    A       0.8482       0.3571        1.128 
   1   SNP_A-2089891   29135120    A    0.272   0.3102    G        4.184       0.0408       0.8309 
   1   SNP_A-2242007   29152997    G   0.3531   0.3121    A        4.585      0.03225        1.203 
   1   SNP_A-1907956   29156151    G   0.3528   0.3121    A        4.512      0.03366        1.202 
   1   SNP_A-1868220   29192067    C   0.3516   0.3134    T        3.955      0.04673        1.188 
   1   SNP_A-2118672   29242471    G   0.2709   0.2516    A         1.17       0.2794        1.106 
   1   SNP_A-1851921   29244086    C   0.2802   0.3208    T        4.672      0.03066        0.824 
   1   SNP_A-1907881   29291547    C   0.1171   0.1051    G       0.8719       0.3504        1.129 
   1   SNP_A-2194719   29390880    T   0.1266   0.1192    C       0.3014        0.583        1.071 
   1   SNP_A-1912763   29444345    G   0.1083   0.1024    T       0.2278       0.6332        1.065 
   1   SNP_A-4219134   29445141    T  0.07023     0.06    C        1.047       0.3062        1.183 
   1   SNP_A-4192964   29477336    T  0.08421  0.07987    C       0.1494       0.6991        1.059 
   1   SNP_A-1841767   29477359    G    0.075   0.0774    A      0.04907       0.8247       0.9664 
   1   SNP_A-1877372   29503543    G   0.2698   0.2753    A      0.09109       0.7628       0.9727 
   1   SNP_A-2152291   29553647    T   0.4549   0.4279    A        1.756       0.1852        1.116 
   1   SNP_A-2113682   29558377    A   0.4396    0.465    C        1.563       0.2113       0.9025 
   1   SNP_A-2138421   29626839    G   0.1357   0.1679    C        4.724      0.02974        0.778 
   1   SNP_A-1892693   29627097    C   0.3708   0.3645    T       0.1022       0.7492        1.027 
   1   SNP_A-1997906   29665792    G    0.463   0.4718    T       0.1864       0.6659       0.9651 
   1   SNP_A-2245110   29676041    G  0.08668  0.09813    C       0.9154       0.3387       0.8723 
   1   SNP_A-1958035   29708375    A   0.1594   0.1529    G       0.1926       0.6608        1.051 
   1   SNP_A-4221380   29727262    C   0.3238   0.3107    A       0.4753       0.4906        1.063 
   1   SNP_A-4232726   29727327    C   0.3215   0.3105    A       0.3383       0.5608        1.052 
   1   SNP_A-2026589   29729431    C   0.1917   0.1888    T      0.03127       0.8596        1.019 
   1   SNP_A-2247964   29731644    A   0.3162   0.3057    G       0.3052       0.5806         1.05 
   1   SNP_A-4194764   29731797    C   0.3497    0.335    A       0.5756        0.448        1.067 
   1   SNP_A-2114494   29732351    G   0.3208   0.3077    C       0.4789       0.4889        1.063 
   1   SNP_A-1790296   29737694    A   0.3466   0.3317    G       0.5942       0.4408        1.069 
   1   SNP_A-1793267   29743411    T   0.3688   0.3814    C        0.409       0.5225       0.9475 
   1   SNP_A-4207446   29851388    T   0.1574   0.1577    C    0.0003916       0.9842       0.9977 
   1   SNP_A-1907042   29871097    T   0.3674   0.3805    G       0.4365       0.5088       0.9455 
   1   SNP_A-1952169   29876731    A   0.1263   0.1356    G       0.4539       0.5005       0.9213 
   1   SNP_A-2267324   29884445    T   0.2437   0.2578    C       0.6287       0.4278       0.9278 
   1   SNP_A-1868035   29907191    T   0.4316   0.4395    G       0.1502       0.6983       0.9685 
   1   SNP_A-1955057   29907258    A   0.1611   0.1644    G      0.04788       0.8268        0.976 
   1   SNP_A-2023143   29907594    G   0.3753   0.3788    C      0.03194       0.8582       0.9849 
   1   SNP_A-2097392   29909308    G   0.1604   0.1642    A      0.06205       0.8033       0.9728 
   1   SNP_A-1879365   29909642    C   0.2172    0.204    T       0.6215       0.4305        1.082 
   1   SNP_A-2292245   29929562    A    0.237   0.2235    G        0.618       0.4318        1.079 
   1   SNP_A-4233315   29957675    G   0.3865   0.3787    A       0.1511       0.6975        1.033 
   1   SNP_A-2217676   29987659    T   0.4885   0.4988    C       0.2503       0.6168         0.96 
   1   SNP_A-1839010   29988267    C   0.4926   0.4988    T      0.08893       0.7655       0.9759 
   1   SNP_A-2037262   30018849    A   0.4401   0.4725    G        2.518       0.1126       0.8776 
   1   SNP_A-1874336   30033867    A    0.325   0.3121    G       0.4607       0.4973        1.061 
   1   SNP_A-2111007   30083464    A    0.129   0.1215    G       0.3004       0.5836         1.07 
   1   SNP_A-2227863   30142156    G   0.2902   0.2835    C        0.132       0.7164        1.033 
   1   SNP_A-2035010   30142246    T   0.3987   0.4107    C       0.3572         0.55       0.9515 
   1   SNP_A-2111070   30142652    G   0.1458   0.1436    A      0.02487       0.8747        1.018 
   1   SNP_A-1939473   30142884    G   0.1883   0.2006    C       0.5783        0.447       0.9242 
   1   SNP_A-2302712   30142902    A   0.1896    0.201    T        0.495       0.4817       0.9299 
   1   SNP_A-1888010   30142966    G   0.1891   0.1972    C       0.2535       0.6146        0.949 
   1   SNP_A-2274802   30149279    G   0.4771   0.4838    A       0.1075        0.743       0.9736 
   1   SNP_A-1945245   30149315    G    0.478   0.4838    A      0.07892       0.7788       0.9773 
   1   SNP_A-1885232   30154594    A  0.09414   0.1228    G        4.925      0.02647       0.7424 
   1   SNP_A-1823937   30193326    T   0.1639   0.1916    C        3.103      0.07816       0.8267 
   1   SNP_A-2103993   30212575    A    0.292   0.3127    G        1.199       0.2736       0.9068 
   1   SNP_A-1835667   30251360    A   0.3883   0.3783    C       0.2556       0.6132        1.043 
   1   SNP_A-4204096   30271995    T   0.2848     0.31    C        1.761       0.1845       0.8861 
   1   SNP_A-1808252   30294158    A     0.15   0.1598    G       0.4376       0.5083       0.9278 
   1   SNP_A-2288789   30294887    A   0.1492   0.1618    G       0.7196       0.3963        0.908 
   1   SNP_A-2026138   30301721    T   0.2197   0.2065    C        0.621       0.4307        1.082 
   1   SNP_A-2230129   30302058    G     0.25   0.2274    A        1.635        0.201        1.132 
   1   SNP_A-4225750   30303472    T   0.3089   0.3153    C       0.1115       0.7384       0.9706 
   1   SNP_A-1999979   30303626    A   0.3079   0.3127    G      0.06449       0.7995       0.9778 
   1   SNP_A-2246646   30305436    A    0.306   0.3094    C      0.03107       0.8601       0.9843 
   1   SNP_A-2064812   30365942    A   0.1082   0.1069    G      0.01082       0.9171        1.014 
   1   SNP_A-2235430   30373091    G   0.1083   0.1078    A     0.001979       0.9645        1.006 
   1   SNP_A-2142665   30400299    C   0.3745   0.3594    T       0.5889       0.4429        1.067 
   1   SNP_A-2223616   30411823    A   0.2344    0.234    G    0.0004636       0.9828        1.002 
   1   SNP_A-1824925   30414233    C  0.04896  0.05382    A       0.2873        0.592       0.9051 
   1   SNP_A-4235162   30431759    C   0.3766   0.3683    T       0.1758        0.675        1.036 
   1   SNP_A-2148133   30432024    G   0.3758   0.3689    A       0.1211       0.7278         1.03 
   1   SNP_A-1851581   30432085    C   0.3766   0.3689    T       0.1502       0.6983        1.033 
   1   SNP_A-2270948   30435437    C    0.376   0.3686    G       0.1428       0.7055        1.032 
   1   SNP_A-2174614   30438106    G    0.434   0.4448    C        0.282       0.5954        0.957 
   1   SNP_A-2232323   30445358    T   0.2656   0.2528    C       0.5155       0.4727        1.069 
   1   SNP_A-2099462   30445432    C   0.3992   0.3906    T       0.1805       0.6709        1.036 
   1   SNP_A-2230318   30479518    A   0.1415   0.1462    T        0.105       0.7459       0.9628 
   1   SNP_A-1999704   30486063    A    0.113   0.1173    G       0.1102       0.7399       0.9583 
   1   SNP_A-4233295   30493081    A   0.1163   0.1217    T       0.1634       0.6861       0.9498 
   1   SNP_A-2198292   30561794    C   0.4134   0.4184    T      0.06361       0.8009       0.9793 
   1   SNP_A-2065918   30562362    C   0.3292   0.3396    G       0.2926       0.5886       0.9542 
   1   SNP_A-1896657   30579786    A   0.2458   0.2086    G        4.757      0.02917        1.236 
   1   SNP_A-2041945   30597550    C  0.08854  0.07977    T       0.6044       0.4369        1.121 
   1   SNP_A-1797780   30600722    A   0.1326   0.1168    G        1.375        0.241        1.155 
   1   SNP_A-2222307   30660481    T   0.1994    0.195    G      0.07256       0.7876        1.028 
   1   SNP_A-4213882   30666128    T   0.2474   0.2472    C    0.0001295       0.9909        1.001 
   1   SNP_A-2267096   30698781    G     0.45   0.4437    C      0.09485       0.7581        1.026 
   1   SNP_A-2224866   30807250    G   0.3156   0.3208    A      0.07542       0.7836       0.9762 
   1   SNP_A-2083787   30818096    A   0.2229   0.2416    G        1.164       0.2807       0.9006 
   1   SNP_A-2070119   30832451    C   0.2025   0.2122    A       0.3373       0.5614       0.9428 
   1   SNP_A-4194543   30835977    A   0.1663   0.1713    G       0.1042       0.7468       0.9651 
   1   SNP_A-2217706   30837806    G   0.4442   0.4485    T       0.0437       0.8344       0.9828 
   1   SNP_A-2150963   30839081    A   0.1754   0.1873    G       0.5683       0.4509       0.9229 
   1   SNP_A-2304277   30844096    G    0.354   0.3525    A     0.005814       0.9392        1.007 
   1   SNP_A-2161671   30853199    G   0.3646   0.3577    A       0.1242       0.7245         1.03 
   1   SNP_A-2092990   30853549    C   0.4594   0.4661    A       0.1083       0.7421       0.9734 
   1   SNP_A-1999878   30858313    G   0.2896   0.2881    A     0.006214       0.9372        1.007 
   1   SNP_A-1999882   30861554    C   0.2688   0.2641    T       0.0691       0.7927        1.025 
   1   SNP_A-4235392   30890970    G   0.1906   0.2049    A       0.7634       0.3823        0.914 
   1   SNP_A-4234022   30922236    T   0.2998    0.306    C       0.1085       0.7418        0.971 
   1   SNP_A-2092784   30928177    T   0.3031   0.3059    A      0.02131       0.8839       0.9871 
   1   SNP_A-1853655   30953301    A  0.07083  0.08177    G        1.003       0.3166        0.856 
   1   SNP_A-1913662   30954226    T  0.05357  0.05436    C     0.007256       0.9321       0.9846 
   1   SNP_A-2224206   31060872    A   0.3719   0.3606    T       0.3277        0.567         1.05 
   1   SNP_A-1930995   31062734    A   0.1044   0.1074    G      0.05613       0.8127        0.969 
   1   SNP_A-2149754   31080764    C   0.2167   0.2129    T      0.05169       0.8201        1.023 
   1   SNP_A-1882442   31087778    A   0.1381   0.1409    G      0.03906       0.8433       0.9769 
   1   SNP_A-1793664   31088616    T  0.08174  0.09509    C        1.285        0.257       0.8471 
   1   SNP_A-2217470   31119986    A   0.1958   0.2079    G       0.5364       0.4639        0.928 
   1   SNP_A-1899151   31157774    T   0.4238   0.4288    C      0.06223        0.803       0.9796 
   1   SNP_A-2180899   31234025    A   0.1918   0.2023    G        0.409       0.5225        0.936 
   1   SNP_A-1826436   31266066    A   0.4948   0.4956    G     0.001731       0.9668       0.9966 
   1   SNP_A-2239262   31292882    G   0.2985   0.2946    T       0.0439        0.834        1.019 
   1   SNP_A-1898204   31329529    G   0.1635   0.1542    A       0.3959       0.5292        1.073 
   1   SNP_A-2174109   31329907    A   0.4895   0.5019    C       0.3658       0.5453       0.9517 
   1   SNP_A-1957874   31346472    T   0.1121   0.1165    C       0.1178       0.7314       0.9566 
   1   SNP_A-4229778   31355931    C   0.1411   0.1345    T       0.2136        0.644        1.056 
   1   SNP_A-1858591   31374776    G   0.1391   0.1406    A      0.01123       0.9156       0.9876 
   1   SNP_A-1870609   31376122    C   0.1392   0.1404    T     0.007229       0.9322         0.99 
   1   SNP_A-2300690   31443646    T   0.2484   0.2096    C        5.184       0.0228        1.246 
   1   SNP_A-2137684   31454967    C   0.2144   0.1976    T        1.041       0.3077        1.108 
   1   SNP_A-1786660   31466690    A   0.1938   0.1941    G    0.0005612       0.9811       0.9976 
   1   SNP_A-2075674   31472999    C   0.2281   0.2253    T      0.02652       0.8706        1.016 
   1   SNP_A-2198504   31474457    C    0.195   0.1957    T     0.002065       0.9638       0.9953 
   1   SNP_A-4194567   31494753    A   0.2017    0.183    G        1.335       0.2479        1.128 
   1   SNP_A-1827990   31495149    T   0.3985   0.3578    C        4.248      0.03929        1.189 
   1   SNP_A-1948655   31503795    A   0.3841   0.3511    G        2.831      0.09245        1.153 
   1   SNP_A-1881163   31513293    G    0.227   0.1809    A         7.72     0.005462         1.33 
   1   SNP_A-2232455   31547090    C   0.1492   0.1475    T      0.01303       0.9091        1.013 
   1   SNP_A-1959710   31553866    C   0.2271   0.1898    T        5.121      0.02364        1.254 
   1   SNP_A-2056754   31560833    G    0.227    0.191    A        4.768        0.029        1.244 
   1   SNP_A-4198847   31561040    A   0.3875   0.3552    T        2.692       0.1009        1.149 
   1   SNP_A-2000268   31628061    C   0.1583    0.166    T       0.2613       0.6092       0.9448 
   1   SNP_A-4240983   31630585    G   0.2258   0.1882    A        5.232      0.02218        1.258 
   1   SNP_A-2260219   31635504    G   0.2263   0.1904    C        4.624      0.03153        1.244 
   1   SNP_A-2043532   31636145    T   0.1469   0.1498    C      0.04092       0.8397        0.977 
   1   SNP_A-2143386   31636250    T   0.1566   0.1665    C       0.4292       0.5124       0.9296 
   1   SNP_A-2214366   31654224    C   0.4471   0.4044    T        4.421       0.0355        1.191 
   1   SNP_A-1814623   31656767    C   0.4437    0.406    T        3.503      0.06124        1.167 
   1   SNP_A-2067488   31681711    T   0.2868   0.2525    G        3.586      0.05828         1.19 
   1   SNP_A-2116912   31690408    A   0.2885   0.2513    G        4.277      0.03864        1.209 
   1   SNP_A-4224911   31746460    C   0.4545   0.4114    G        4.532      0.03326        1.192 
   1   SNP_A-2238049   31755171    C   0.4958   0.4644    T        2.376       0.1232        1.134 
   1   SNP_A-1939379   31765080    T      0.5     0.47    C        2.162       0.1415        1.128 
   1   SNP_A-2048307   31769104    A   0.1023  0.08543    C        2.042        0.153         1.22 
   1   SNP_A-2244780   31770380    G   0.3958   0.3817    A        0.503       0.4782        1.061 
   1   SNP_A-2184033   31783177    A   0.3784   0.3574    G         1.13       0.2878        1.094 
   1   SNP_A-2078952   31784870    T   0.4823   0.4501    C        2.508       0.1132        1.138 
   1   SNP_A-1916781   31834653    C   0.5238   0.4809    A        4.289      0.03837        1.188 
   1   SNP_A-2115209   31854587    T   0.4458   0.4257    C       0.9892       0.3199        1.085 
   1   SNP_A-2294599   31881134    G   0.3808   0.3569    C        1.471       0.2252        1.108 
   1   SNP_A-2258232   31881166    C   0.3802   0.3558    A        1.542       0.2143        1.111 
   1   SNP_A-1865075   31986242    C  0.06458  0.06297    T      0.02608       0.8717        1.027 
   1   SNP_A-1887389   31987765    C  0.06979  0.06554    A        0.173       0.6774         1.07 
   1   SNP_A-2279309   32013920    G   0.4456   0.4541    A       0.1759       0.6749       0.9661 
   1   SNP_A-1899346   32025202    T   0.2083   0.2021    C        0.142       0.7063        1.039 
   1   SNP_A-1792958   32038613    T    0.275    0.269    C       0.1079       0.7425        1.031 
   1   SNP_A-2273675   32072717    A   0.4635   0.4806    G          0.7       0.4028       0.9338 
   1   SNP_A-1880858   32766109    T   0.1811    0.178    C      0.03897       0.8435        1.021 
   1   SNP_A-4219001   32838071    A   0.3365   0.3262    G       0.2849       0.5935        1.048 
   1   SNP_A-2049690   32951743    A   0.1417   0.1211    G        2.263       0.1325        1.198 
   1   SNP_A-1939441   33049667    T  0.08854  0.09488    C       0.2874       0.5919       0.9267 
   1   SNP_A-2047615   33053235    G   0.1156   0.1205    T        0.135       0.7133       0.9545 
   1   SNP_A-2166403   33126183    C   0.2182    0.199    G        1.344       0.2463        1.123 
   1   SNP_A-4236441   33128510    A   0.2159   0.2057    G       0.3771       0.5392        1.064 
   1   SNP_A-2266294   33338100    T   0.1841    0.171    C       0.7049       0.4012        1.094 
   1   SNP_A-4238481   33372759    C   0.2767   0.2559    T        1.332       0.2484        1.112 
   1   SNP_A-2139268   33470027    C   0.2505   0.2393    G       0.4064       0.5238        1.062 
   1   SNP_A-1941574   33540412    T   0.2106   0.2481    G        4.556      0.03281       0.8085 
   1   SNP_A-1887722   33595856    A   0.3369   0.3285    G       0.1863        0.666        1.038 
   1   SNP_A-1901956   33625895    A   0.2396   0.2638    G         1.85       0.1738       0.8793 
   1   SNP_A-4193775   33631383    A   0.2373   0.2625    G        1.993        0.158       0.8743 
   1   SNP_A-4214029   33665877    A   0.2378    0.261    G        1.687       0.1941       0.8836 
   1   SNP_A-2060491   33671601    G   0.2411   0.2629    A        1.493       0.2217       0.8907 
   1   SNP_A-2287285   33726939    A   0.2094   0.2085    G      0.00285       0.9574        1.005 
   1   SNP_A-2050897   33732649    A   0.2094   0.2111    G      0.01018       0.9196       0.9899 
   1   SNP_A-1818087   33741021    G   0.2094   0.2097    T     0.000477       0.9826       0.9978 
   1   SNP_A-2218880   33773922    G   0.2904   0.3009    A       0.3164       0.5738       0.9507 
   1   SNP_A-2082650   33774025    A   0.1983   0.2046    G       0.1474       0.7011       0.9616 
   1   SNP_A-2247084   33797617    C   0.1597   0.1623    T      0.02888       0.8651       0.9813 
   1   SNP_A-1802829   33813791    G   0.1729   0.1819    A        0.332       0.5645       0.9401 
   1   SNP_A-1872863   33814372    T   0.1681   0.1821    C       0.8073       0.3689       0.9074 
   1   SNP_A-2279171   33823829    A   0.2542   0.2985    G        5.823      0.01582       0.8009 
   1   SNP_A-2001229   33829801    C  0.09247  0.07858    T        1.472        0.225        1.195 
   1   SNP_A-1889952   33845740    T   0.1663   0.1669    C     0.001337       0.9708        0.996 
   1   SNP_A-4214045   33853349    A   0.1621   0.1631    C     0.004549       0.9462       0.9925 
   1   SNP_A-2085168   33909921    A   0.3935   0.3958    G      0.01244       0.9112       0.9907 
   1   SNP_A-2254698   33910035    C  0.07636  0.08897    T        1.233       0.2669       0.8465 
   1   SNP_A-2201221   33910053    G  0.07708  0.08886    C        1.076       0.2996       0.8564 
   1   SNP_A-2271107   33946407    G   0.1295   0.1462    A        1.393       0.2378       0.8682 
   1   SNP_A-2077027   33962016    A   0.2829   0.2412    G        5.441      0.01967        1.241 
   1   SNP_A-2118379   33978446    C   0.2569   0.2055    T        8.942     0.002787        1.337 
   1   SNP_A-2001334   33979566    C   0.2359   0.2054    G        3.293      0.06957        1.195 
   1   SNP_A-2069002   33998371    A  0.09792  0.08989    G       0.4592        0.498        1.099 
   1   SNP_A-2088612   34004812    T   0.2344   0.2188    G       0.8411       0.3591        1.093 
   1   SNP_A-1911783   34043581    C  0.07789  0.07491    T      0.07582        0.783        1.043 
   1   SNP_A-4214079   34056481    T   0.3833   0.3908    C       0.1395       0.7088       0.9692 
   1   SNP_A-2001454   34056705    C   0.3823   0.3889    T       0.1102       0.7399       0.9725 
   1   SNP_A-1880080   34066888    T   0.3173    0.319    C     0.007508        0.931       0.9924 
   1   SNP_A-2279129   34067294    C   0.3177    0.319    T     0.004446       0.9468       0.9942 
   1   SNP_A-1931734   34067313    C  0.07917  0.06866    G       0.9834       0.3214        1.166 
   1   SNP_A-1914390   34067363    A   0.3177    0.319    G     0.004446       0.9468       0.9942 
   1   SNP_A-1801595   34067413    A   0.3177    0.319    G     0.004446       0.9468       0.9942 
   1   SNP_A-1849536   34067461    T   0.3881   0.3826    C      0.07454       0.7848        1.023 
   1   SNP_A-1786527   34076730    A   0.2918   0.2955    G      0.03868       0.8441       0.9822 
   1   SNP_A-4214089   34078764    A   0.4927   0.5031    G       0.2603       0.6099       0.9592 
   1   SNP_A-2052244   34085749    G   0.4695   0.4616    A       0.1486       0.6998        1.032 
   1   SNP_A-1930421   34103977    C   0.2552   0.2447    G       0.3552       0.5512        1.058 
   1   SNP_A-4223784   34108572    T   0.2479   0.2338    A       0.6514       0.4196         1.08 
   1   SNP_A-1851258   34135252    G   0.2841   0.2915    A       0.1613       0.6879       0.9643 
   1   SNP_A-4198897   34156249    C   0.1808    0.166    T       0.9048       0.3415        1.108 
   1   SNP_A-2001642   34170728    T    0.375   0.3581    C       0.7376       0.3904        1.075 
   1   SNP_A-2305263   34194865    T   0.3677   0.3633    C      0.05043       0.8223        1.019 
   1   SNP_A-2139686   34213713    A   0.3831   0.3731    C       0.2534       0.6147        1.043 
   1   SNP_A-2108393   34259073    A  0.06886  0.05619    G         1.65        0.199        1.242 
   1   SNP_A-2272064   34259094    C  0.07917  0.09863    T        2.739      0.09792       0.7857 
   1   SNP_A-1872621   34273058    A  0.08715   0.1032    G        1.698       0.1926       0.8295 
   1   SNP_A-2182255   34287917    G   0.3912   0.3717    A       0.9663       0.3256        1.086 
   1   SNP_A-2095025   34289517    C   0.2312   0.2325    G     0.005538       0.9407       0.9928 
   1   SNP_A-1849479   34301022    C   0.2447   0.2444    T    0.0004493       0.9831        1.002 
   1   SNP_A-1803671   34306003    T   0.2745   0.2797    C      0.07835       0.7795       0.9748 
   1   SNP_A-2001840   34306289    G   0.2777   0.2803    A      0.02033       0.8866       0.9871 
   1   SNP_A-4240536   34344752    T   0.3911   0.4124    A        1.116       0.2908       0.9153 
   1   SNP_A-4214120   34357252    G   0.3854   0.4075    A         1.22       0.2694       0.9118 
   1   SNP_A-4194895   34417696    A    0.366   0.3216    G         5.24      0.02208        1.218 
   1   SNP_A-2108519   34420633    G   0.1042   0.1025    A      0.01885       0.8908        1.019 
   1   SNP_A-1867278   34428522    C  0.09062  0.09336    A      0.05344       0.8172       0.9678 
   1   SNP_A-1999990   34470075    T   0.2223   0.2403    C        1.072       0.3005       0.9041 
   1   SNP_A-1999991   34470174    A   0.1868   0.1981    T       0.4876        0.485         0.93 
   1   SNP_A-1790636   34478745    T   0.2176   0.2416    C        1.932       0.1645        0.873 
   1   SNP_A-4201588   34483081    C    0.203   0.2361    T        3.671      0.05537       0.8243 
   1   SNP_A-2030401   34488049    C   0.1844   0.2016    T        1.137       0.2863       0.8951 
   1   SNP_A-2220332   34488223    A   0.1814   0.2001    C        1.333       0.2484       0.8859 
   1   SNP_A-2271256   34488274    C   0.1837   0.2016    G        1.225       0.2684       0.8912 
   1   SNP_A-2124148   34488361    G   0.1849   0.2021    A        1.128       0.2881       0.8953 
   1   SNP_A-4226553   34495278    C   0.1845   0.2022    G        1.199       0.2736       0.8923 
   1   SNP_A-2045462   34500166    G   0.2663   0.2812    A       0.6658       0.4145       0.9276 
   1   SNP_A-1859824   34500489    C   0.2088   0.2256    T       0.9945       0.3187       0.9056 
   1   SNP_A-2026609   34506613    A   0.2893   0.3051    G       0.7135       0.3983        0.927 
   1   SNP_A-1949339   34506653    A   0.5062   0.4806    G        1.577       0.2093        1.108 
   1   SNP_A-2145851   34508525    T   0.2031   0.2103    C       0.1858       0.6665       0.9574 
   1   SNP_A-2076652   34514843    A   0.2794   0.2971    C       0.9093       0.3403       0.9173 
   1   SNP_A-2228276   34515663    T   0.2871   0.2963    G       0.2446       0.6209       0.9565 
   1   SNP_A-2002002   34519557    C   0.2922   0.3006    A       0.1975       0.6568       0.9604 
   1   SNP_A-4235892   34521341    C   0.2505    0.278    A        2.261       0.1327       0.8682 
   1   SNP_A-4173289   34526931    G   0.2113   0.2137    A      0.01991       0.8878        0.986 
   1   SNP_A-2271074   34545292    T    0.347   0.3744    C        1.936       0.1641       0.8879 
   1   SNP_A-1957986   34566361    G   0.3129   0.3563    C        4.991      0.02548       0.8226 
   1   SNP_A-2186646   34566417    T   0.4123   0.4491    G        3.279      0.07016       0.8604 
   1   SNP_A-2241211   34591193    G   0.4247   0.4299    A      0.06674       0.7962       0.9789 
   1   SNP_A-1886176   34612435    A    0.129   0.1402    T       0.6164       0.4324       0.9089 
   1   SNP_A-2002117   34635976    T   0.3633   0.3452    C       0.8576       0.3544        1.082 
   1   SNP_A-1833718   34641039    A   0.4447   0.4494    G       0.0535       0.8171       0.9812 
   1   SNP_A-4227277   34704267    C    0.499   0.4918    T       0.1213       0.7276        1.029 
   1   SNP_A-1932181   34704538    A   0.2537   0.2431    G       0.3579       0.5497        1.058 
   1   SNP_A-1899923   34726443    G   0.4107   0.4501    T        3.757      0.05257       0.8514 
   1   SNP_A-2290033   34731975    T   0.3421   0.2947    C        6.231      0.01255        1.244 
   1   SNP_A-2267002   34754628    T   0.1608   0.1547    C       0.1668        0.683        1.047 
   1   SNP_A-4213906   34767578    C   0.3418   0.3184    G        1.464       0.2263        1.112 
   1   SNP_A-1813856   34833990    T   0.3994   0.3999    G    0.0006319       0.9799       0.9979 
   1   SNP_A-1796833   34847447    T   0.4781   0.4763    A     0.008194       0.9279        1.007 
   1   SNP_A-2281493   34889206    T   0.1906   0.1977    A       0.1925       0.6608       0.9556 
   1   SNP_A-1802822   34890869    A   0.2532   0.2832    G        2.666       0.1025       0.8583 
   1   SNP_A-2299071   34890922    T   0.4434   0.4323    C       0.2972       0.5856        1.046 
   1   SNP_A-4214173   34899525    G   0.3042   0.3165    A       0.4241       0.5149       0.9441 
   1   SNP_A-2225379   34903546    C   0.2789    0.304    G        1.753       0.1855       0.8855 
   1   SNP_A-1952395   34905850    C   0.3031   0.3165    T       0.4992       0.4799       0.9394 
   1   SNP_A-2174966   34905985    T   0.2914   0.3052    G       0.5452       0.4603        0.936 
   1   SNP_A-2255805   34906304    C    0.299   0.3134    T       0.5841       0.4447       0.9344 
   1   SNP_A-2217453   35079081    A   0.2342   0.2397    G      0.09813       0.7541       0.9703 
   1   SNP_A-1999997   35079788    G   0.2573   0.2516    A       0.1041       0.7469        1.031 
   1   SNP_A-2120319   35370701    T   0.1021   0.1136    A        0.819       0.3655        0.887 
   1   SNP_A-1923478   35401376    A  0.09023  0.09645    G       0.2669       0.6054       0.9292 
   1   SNP_A-2150067   35401486    G  0.08682  0.09647    C       0.6594       0.4168       0.8905 
   1   SNP_A-4202576   35446898    G   0.1318   0.1206    A       0.6841       0.4082        1.107 
   1   SNP_A-2225493   35660734    G   0.1375   0.1449    A       0.2704        0.603       0.9406 
   1   SNP_A-2002829   35723625    C   0.1323   0.1575    T        3.011       0.0827       0.8158 
   1   SNP_A-2002836   35747056    C  0.04906  0.05556    G       0.5028       0.4783       0.8771 
   1   SNP_A-2153317   35977753    A   0.1646   0.1675    G       0.0368       0.8479       0.9792 
   1   SNP_A-2215597   35993145    A  0.08664   0.1061    C        2.554         0.11        0.799 
   1   SNP_A-2081344   36118385    T  0.08891   0.1062    C        2.003        0.157       0.8209 
   1   SNP_A-2268897   36144006    C  0.08873   0.1071    G        2.251       0.1335       0.8114 
   1   SNP_A-2137957   36147697    T    0.091   0.1067    C        1.635        0.201       0.8378 
   1   SNP_A-1957769   36180393    C  0.08958   0.1069    T        1.986       0.1587       0.8223 
   1   SNP_A-2118263   36185347    T  0.09062   0.1074    C        1.851       0.1736       0.8285 
   1   SNP_A-2003050   36216156    C  0.08438  0.09332    T       0.5841       0.4447       0.8954 
   1   SNP_A-2252959   36373955    C   0.2615   0.2715    G       0.3109       0.5771       0.9497 
   1   SNP_A-2220883   36484230    T   0.1457   0.1371    C       0.3652       0.5457        1.073 
   1   SNP_A-1813864   36505444    G   0.1448   0.1356    A       0.4211       0.5164        1.079 
   1   SNP_A-1846284   36590653    G   0.3021   0.2909    A       0.3618       0.5475        1.055 
   1   SNP_A-1806428   36591088    C   0.1437   0.1391    T       0.1084        0.742        1.039 
   1   SNP_A-2199075   36608938    C   0.1599   0.1518    G       0.2926       0.5885        1.063 
   1   SNP_A-2003231   36650611    C   0.2314    0.218    A       0.6118       0.4341         1.08 
   1   SNP_A-4219724   36677347    A   0.2328   0.2162    G         0.95       0.3297          1.1 
   1   SNP_A-2003273   36681972    T   0.3326   0.3248    C       0.1675       0.6823        1.036 
   1   SNP_A-1789002   36760725    A  0.08958  0.09438    G        0.164       0.6855       0.9442 
   1   SNP_A-2294575   36775637    C   0.3104   0.3402    T        2.412       0.1204        0.873 
   1   SNP_A-2297919   36775860    G   0.4083   0.3914    A       0.7198       0.3962        1.073 
   1   SNP_A-1856813   36791227    T   0.3432   0.3327    A       0.2928       0.5885        1.048 
   1   SNP_A-1890831   36850363    A   0.1802   0.1866    G       0.1653       0.6843        0.958 
   1   SNP_A-1853771   36862510    A   0.3698   0.3521    C       0.8205        0.365         1.08 
   1   SNP_A-4214293   36899099    T   0.4311   0.4069    C        1.448       0.2288        1.105 
   1   SNP_A-2217504   36909010    T    0.176   0.1561    C        1.753       0.1855        1.155 
   1   SNP_A-2275645   36909257    A   0.2274    0.221    G       0.1375       0.7108        1.037 
   1   SNP_A-4218842   36923048    G   0.1174   0.1224    C       0.1389       0.7094       0.9533 
   1   SNP_A-2116748   36930532    G    0.109   0.1062    A       0.0477       0.8271        1.029 
   1   SNP_A-2179165   36942252    A   0.3461   0.3404    G      0.08391       0.7721        1.025 
   1   SNP_A-4214300   36947360    A   0.2249   0.2284    G      0.04079         0.84       0.9804 
   1   SNP_A-2067318   36960364    G    0.101  0.09813    C      0.05711       0.8111        1.033 
   1   SNP_A-2172796   36962119    G   0.1015  0.09925    T      0.03257       0.8568        1.025 
   1   SNP_A-4235996   36965264    C   0.3382   0.3231    G       0.6174        0.432        1.071 
   1   SNP_A-1789762   36965328    C   0.3382    0.324    T         0.55       0.4583        1.066 
   1   SNP_A-4229541   37012625    C   0.3643   0.3159    T        6.325       0.0119        1.241 
   1   SNP_A-2109120   37028650    G   0.3803   0.3219    A        9.018     0.002673        1.293 
   1   SNP_A-2101894   37028967    C   0.1002   0.1138    T        1.127       0.2885       0.8675 
   1   SNP_A-1870994   37051164    G  0.08977  0.09426    A       0.1437       0.7047       0.9477 
   1   SNP_A-2072536   37057411    T   0.1576   0.1473    G        0.496       0.4812        1.083 
   1   SNP_A-1952881   37057710    A   0.1576   0.1479    C       0.4427       0.5058        1.078 
   1   SNP_A-1881978   37098670    T   0.2094   0.2047    C      0.07857       0.7792        1.029 
   1   SNP_A-1914428   37100727    G  0.07083     0.07    A     0.006374       0.9364        1.013 
   1   SNP_A-1893517   37122320    C  0.08333  0.09299    A       0.6779       0.4103       0.8867 
   1   SNP_A-2000008   37149500    T   0.1081   0.1203    C       0.8697       0.3511       0.8858 
   1   SNP_A-2024358   37157217    C   0.1054   0.1192    T        1.129       0.2879       0.8706 
   1   SNP_A-2058758   37163148    T   0.1088   0.1211    C       0.8775       0.3489       0.8861 
   1   SNP_A-2117412   37170626    G   0.1203   0.1225    A      0.02692       0.8697       0.9796 
   1   SNP_A-2193705   37170764    G  0.05312  0.05306    C    5.253e-05       0.9942        1.001 
   1   SNP_A-2122841   37170848    G   0.1127   0.1199    A       0.2934       0.5881       0.9331 
   1   SNP_A-2072350   37171023    T   0.1373   0.1475    C       0.5037       0.4779         0.92 
   1   SNP_A-1797458   37172561    T   0.1004   0.1224    G        2.831      0.09248          0.8 
   1   SNP_A-2296487   37174588    G   0.3818    0.377    A      0.05755       0.8104         1.02 
   1   SNP_A-2095269   37175127    A   0.1279   0.1269    T     0.005472        0.941        1.009 
   1   SNP_A-2168303   37175999    T   0.3719   0.3739    C       0.0106        0.918       0.9913 
   1   SNP_A-2047423   37187392    G   0.1469   0.1598    A       0.7658       0.3815       0.9052 
   1   SNP_A-1850218   37188260    G     0.05  0.05695    A       0.5631        0.453       0.8716 
   1   SNP_A-4238854   37192428    T   0.3438   0.3269    C        0.769       0.3805        1.079 
   1   SNP_A-1824096   37261808    G   0.1213   0.1317    A       0.5776       0.4472       0.9104 
   1   SNP_A-2205819   37261967    G   0.3211   0.3237    T      0.01762       0.8944       0.9884 
   1   SNP_A-2003852   37285582    C   0.4864   0.4675    T       0.8611       0.3534        1.079 
   1   SNP_A-1913447   37298309    C   0.1488   0.1355    T       0.8386       0.3598        1.115 
   1   SNP_A-2040076   37340026    T   0.1378   0.1437    C       0.1754       0.6754       0.9519 
   1   SNP_A-2235904   37349115    G   0.2777   0.2687    C       0.2403        0.624        1.046 
   1   SNP_A-2234200   37349801    G   0.2772   0.2684    A       0.2334        0.629        1.045 
   1   SNP_A-2072998   37378878    G   0.4061   0.4032    A      0.01963       0.8886        1.012 
   1   SNP_A-1931877   37393891    A   0.3233   0.3019    G        1.249       0.2637        1.105 
   1   SNP_A-2225337   37394657    T   0.4332   0.4343    G     0.002944       0.9567       0.9955 
   1   SNP_A-2004000   37399568    T   0.3113   0.2976    C        0.531       0.4662        1.067 
   1   SNP_A-2004001   37401328    G    0.249   0.2647    T       0.7766       0.3782       0.9206 
   1   SNP_A-2004008   37408704    T   0.4299   0.4287    C     0.003849       0.9505        1.005 
   1   SNP_A-2004022   37415604    G  0.06042  0.05227    A       0.7602       0.3833        1.166 
   1   SNP_A-2004023   37415905    T  0.06042  0.05181    C        0.855       0.3552        1.177 
   1   SNP_A-2180395   37440103    G   0.2636   0.2607    A      0.02686       0.8698        1.015 
   1   SNP_A-2106039   37452463    T   0.1751   0.1916    G        1.068       0.3014       0.8957 
   1   SNP_A-2152460   37475919    G   0.1023  0.07812    A        4.399      0.03595        1.345 
   1   SNP_A-1898614   37488095    A   0.4582   0.4628    G      0.04806       0.8265        0.982 
   1   SNP_A-1905277   37539601    A   0.2453   0.2553    G       0.3186       0.5724       0.9481 
   1   SNP_A-2220626   37543210    A   0.2146   0.2297    G       0.7904        0.374       0.9161 
   1   SNP_A-1883294   37546173    T   0.2505   0.2581    C       0.1822       0.6695       0.9607 
   1   SNP_A-2112554   37580444    T   0.2781   0.2687    C       0.2662       0.6059        1.048 
   1   SNP_A-2278400   37625921    C   0.2679   0.3158    T        6.512      0.01072        0.793 
   1   SNP_A-2075056   37633891    G   0.2531   0.2819    C         2.51       0.1131       0.8634 
   1   SNP_A-4229871   37656878    T  0.07741  0.06607    C        1.168       0.2799        1.186 
   1   SNP_A-2298485   37664741    G   0.4938   0.4894    A      0.04595       0.8303        1.018 
   1   SNP_A-1905639   37674918    C   0.3688    0.362    T       0.1164        0.733        1.029 
   1   SNP_A-1890380   37778946    A    0.224   0.2034    G        1.525       0.2169         1.13 
   1   SNP_A-1887833   37796641    A   0.4758   0.4738    G     0.009943       0.9206        1.008 
   1   SNP_A-2187530   37803283    G    0.424   0.4175    A       0.1027       0.7486        1.027 
   1   SNP_A-1825425   37822139    C   0.2238   0.2055    G        1.202        0.273        1.115 
   1   SNP_A-2054141   37882339    C   0.3512   0.3377    T       0.4802       0.4883        1.061 
   1   SNP_A-1785477   37919753    G   0.2803   0.2573    A         1.59       0.2073        1.124 
   1   SNP_A-2000009   37927460    C   0.4667   0.4276    T        3.716      0.05389        1.171 
   1   SNP_A-2300525   37935926    T   0.1376   0.1342    C      0.05886       0.8083        1.029 
   1   SNP_A-2070351   37938914    A   0.4603   0.4189    T        4.199      0.04045        1.184 
   1   SNP_A-2188018   38044082    T    0.452   0.4661    C       0.4784       0.4892       0.9448 
   1   SNP_A-4217986   38218241    A   0.4968   0.4533    T        4.413      0.03566         1.19 
   1   SNP_A-2184217   38294679    T   0.4689   0.4575    C       0.3011       0.5832        1.047 
   1   SNP_A-2100380   38308774    C   0.1426   0.1481    G       0.1485       0.6999       0.9562 
   1   SNP_A-2041716   38331981    C    0.426    0.465    G        3.689      0.05478       0.8539 
   1   SNP_A-2273785   38336510    G   0.3448   0.3367    A       0.1763       0.6746        1.037 
   1   SNP_A-2136912   38369363    A   0.4031   0.3895    G       0.4656        0.495        1.059 
   1   SNP_A-2165803   38410285    G   0.1021  0.09426    A        0.419       0.5174        1.092 
   1   SNP_A-1948264   38430471    A   0.3883   0.3783    G       0.2556       0.6132        1.043 
   1   SNP_A-2137553   38430739    G  0.08438  0.09363    A       0.6272       0.4284        0.892 
   1   SNP_A-4231557   38453613    G   0.3042   0.2755    A        2.412       0.1204         1.15 
   1   SNP_A-1830525   38563405    A  0.07812  0.08677    C       0.5856       0.4441        0.892 
   1   SNP_A-4216964   38564555    C   0.3543   0.3422    T       0.3838       0.5356        1.055 
   1   SNP_A-1874571   38576926    G  0.07917  0.08302    T        0.119       0.7301       0.9496 
   1   SNP_A-2043615   38577455    A   0.3643   0.3596    G      0.05861       0.8087        1.021 
   1   SNP_A-2232094   38579217    T   0.1031   0.1165    C        1.089       0.2967       0.8716 
   1   SNP_A-1855900   38586544    A   0.1211   0.1342    G       0.9169       0.3383       0.8888 
   1   SNP_A-4214427   38624260    A    0.328   0.3258    C      0.01349       0.9075         1.01 
   1   SNP_A-4238346   38638703    A   0.2069   0.2184    G       0.4634        0.496       0.9336 
   1   SNP_A-2049194   38653302    T   0.4508   0.4151    C        3.121      0.07727        1.157 
   1   SNP_A-1798128   38657116    G    0.456   0.4161    A        3.864      0.04933        1.176 
   1   SNP_A-1781892   38657364    C   0.2021   0.1812    G        1.699       0.1925        1.144 
   1   SNP_A-1877980   38676588    A   0.3505   0.3904    G        4.028      0.04476       0.8429 
   1   SNP_A-1849472   38677487    G   0.3518   0.3876    C        3.272      0.07049       0.8575 
   1   SNP_A-1943275   38677713    A   0.3532   0.3902    T        3.474      0.06234       0.8535 
   1   SNP_A-4214434   38692010    T   0.3423   0.3454    C       0.0246       0.8754       0.9864 
   1   SNP_A-2286111   38782583    T  0.08613  0.09159    G       0.2179       0.6407       0.9348 
   1   SNP_A-1860382   38783415    G   0.3048   0.2959    A       0.2276       0.6333        1.043 
   1   SNP_A-2175629   38802362    T    0.118   0.1092    C       0.4561       0.4995         1.09 
   1   SNP_A-4206388   38802669    G   0.1184   0.1105    A       0.3768       0.5393        1.082 
   1   SNP_A-2031392   38838561    C   0.4104   0.4034    T       0.1227       0.7261         1.03 
   1   SNP_A-2292754   38841953    T   0.2896   0.2965    A       0.1386       0.7097       0.9671 
   1   SNP_A-1892907   38843073    C   0.4427   0.4688    T        1.644       0.1997       0.9002 
   1   SNP_A-2110394   38843937    G      0.5    0.475    C        1.498       0.2209        1.105 
   1   SNP_A-2293929   38851737    C   0.0678   0.0599    A       0.6267       0.4286        1.141 
   1   SNP_A-1807765   38876856    C   0.2885   0.2778    G       0.3436       0.5577        1.054 
   1   SNP_A-1897540   38907775    A   0.3653   0.3876    G        1.266       0.2605       0.9094 
   1   SNP_A-1791463   38908061    C   0.3779   0.3606    G       0.7721       0.3796        1.077 
   1   SNP_A-2123258   38908335    T  0.09494  0.08595    C       0.5907       0.4422        1.116 
   1   SNP_A-4222510   38918488    A   0.2605   0.2484    G       0.4603       0.4975        1.066 
   1   SNP_A-1889371   38919827    C  0.07911  0.07977    T     0.003535       0.9526        0.991 
   1   SNP_A-1960265   38971968    G   0.1741   0.1417    T        4.773      0.02891        1.277 
   1   SNP_A-2211790   38976121    T   0.3156   0.2925    C        1.525       0.2169        1.116 
   1   SNP_A-2272569   38982077    T   0.2328   0.2278    C      0.08436       0.7715        1.029 
   1   SNP_A-2219056   38987750    C   0.4539   0.4098    A        4.749      0.02932        1.197 
   1   SNP_A-2253226   38990481    C   0.4344   0.3926    G        4.329      0.03746        1.188 
   1   SNP_A-2005154   39001900    G   0.3319   0.3123    A         1.05       0.3054        1.094 
   1   SNP_A-2071724   39002571    G   0.2599   0.2834    C        1.659       0.1977       0.8881 
   1   SNP_A-2094170   39019921    T   0.2443   0.2665    A        1.554       0.2125       0.8894 
   1   SNP_A-2310803   39031261    T   0.2558   0.2228    C        3.603      0.05768        1.198 
   1   SNP_A-2005175   39063731    T  0.09896  0.09074    G       0.4766         0.49        1.101 
   1   SNP_A-1881669   39111843    A   0.1608   0.1611    G    0.0006144       0.9802       0.9972 
   1   SNP_A-1910353   39112269    C   0.4403   0.4144    T        1.639       0.2005        1.112 
   1   SNP_A-2284982   39127938    C   0.3497   0.3627    A       0.4399       0.5072       0.9449 
   1   SNP_A-2118473   39127958    G   0.4396   0.4139    A        1.627       0.2021        1.111 
   1   SNP_A-2180958   39129744    C   0.4379   0.4203    T       0.7456       0.3879        1.074 
   1   SNP_A-4196087   39130730    C   0.3543   0.3648    A       0.2837       0.5943       0.9553 
   1   SNP_A-1927163   39179231    A  0.09271   0.0872    G       0.2234       0.6364         1.07 
   1   SNP_A-4194961   39198076    A  0.07547  0.07957    G       0.1397       0.7086       0.9442 
   1   SNP_A-2090623   39276465    A   0.2115   0.1825    G        3.226      0.07248        1.201 
   1   SNP_A-2099928   39415969    A   0.2077   0.2013    G       0.1549       0.6939        1.041 
   1   SNP_A-2005454   39501551    T  0.06263  0.04744    C         2.75      0.09727        1.342 
   1   SNP_A-1953000   39508921    C   0.2061    0.201    G      0.09509       0.7578        1.032 
   1   SNP_A-1890206   39618854    T   0.3281   0.2996    C        2.273       0.1316        1.142 
   1   SNP_A-2243549   39717884    C   0.3628   0.3405    T        1.296        0.255        1.103 
   1   SNP_A-1931890   39779600    C  0.07604  0.06929    T       0.4107       0.5216        1.105 
   1   SNP_A-2005721   39800767    C   0.2182   0.2197    T     0.008553       0.9263       0.9909 
   1   SNP_A-2131132   39821691    T    0.454   0.4336    C        1.008       0.3153        1.086 
   1   SNP_A-2005809   39912140    T   0.4615   0.4582    C      0.02602       0.8719        1.013 
   1   SNP_A-1911054   39924704    T    0.386   0.3931    C       0.1264       0.7222       0.9706 
   1   SNP_A-2245378   39925263    T   0.4916   0.4925    C     0.001876       0.9655       0.9965 
   1   SNP_A-4219978   39942311    A   0.1398   0.1354    G      0.09628       0.7563        1.038 
   1   SNP_A-4192648   39952018    G  0.05833  0.07241    A        1.899       0.1682       0.7936 
   1   SNP_A-4197112   39955815    G   0.2442   0.2259    A        1.108       0.2926        1.107 
   1   SNP_A-1815932   39956509    T   0.1931   0.1961    C      0.03443       0.8528        0.981 
   1   SNP_A-2005875   39967490    A   0.1253   0.1144    G         0.68       0.4096        1.109 
   1   SNP_A-2300264   39994442    C   0.1848   0.1561    G        3.554      0.05939        1.226 
   1   SNP_A-2005975   40062399    T   0.4363   0.4074    G        2.062        0.151        1.126 
   1   SNP_A-2079441   40063184    A   0.4281   0.4036    C        1.485       0.2231        1.106 
   1   SNP_A-2072291   40063283    T   0.4268   0.4025    C        1.456       0.2275        1.105 
   1   SNP_A-2275140   40076214    T  0.09062  0.07491    C        1.997       0.1576        1.231 
   1   SNP_A-2005985   40081505    C   0.1396     0.13    T       0.4761       0.4902        1.086 
   1   SNP_A-1861799   40116019    T    0.392   0.3845    C       0.1423        0.706        1.032 
   1   SNP_A-1792554   40118588    C   0.3552   0.3377    A       0.8149       0.3667         1.08 
   1   SNP_A-2263229   40162553    A  0.05136  0.05025    G      0.01532       0.9015        1.023 
   1   SNP_A-1784710   40200562    A   0.2192    0.211    G       0.2408       0.6236         1.05 
   1   SNP_A-2085017   40276366    A   0.1573   0.1729    G        1.052        0.305       0.8928 
   1   SNP_A-2024154   40286297    A   0.3135   0.3496    G        3.491      0.06171       0.8499 
   1   SNP_A-2121374   40287933    C  0.07709  0.08865    T        1.013       0.3142       0.8587 
   1   SNP_A-1958372   40295558    C   0.2305   0.2606    T        2.885      0.08943       0.8499 
   1   SNP_A-1897701   40295744    G   0.2346   0.2613    T        2.239       0.1346       0.8666 
   1   SNP_A-2305954   40295915    A   0.2302   0.2683    G        4.503      0.03384       0.8155 
   1   SNP_A-2006054   40297277    A   0.2313   0.2613    T        2.883      0.08954       0.8505 
   1   SNP_A-2231371   40307429    T  0.07983  0.08365    A       0.1147       0.7348       0.9504 
   1   SNP_A-2006063   40311663    C   0.2312   0.2603    T        2.716      0.09936       0.8543 
   1   SNP_A-2006064   40311815    G   0.2306   0.2613    C        2.997      0.08341       0.8474 
   1   SNP_A-2304306   40331835    T   0.1424   0.1366    G       0.1645       0.6851        1.049 
   1   SNP_A-2054976   40367059    C    0.392   0.4266    G         2.94      0.08641       0.8667 
   1   SNP_A-1791265   40506245    C   0.2328   0.2353    T       0.0218       0.8826       0.9859 
   1   SNP_A-2092973   40534435    C   0.2317   0.2362    T       0.0681       0.7941       0.9751 
   1   SNP_A-2100843   40572576    T   0.2344   0.2347    C    0.0003676       0.9847       0.9982 
   1   SNP_A-1870760   40620078    C   0.4207   0.4095    A       0.3089       0.5783        1.047 
   1   SNP_A-1929756   40636883    G  0.06823  0.07273    C       0.1787       0.6725       0.9336 
   1   SNP_A-2023586   40638388    T   0.1571   0.1463    C        0.525       0.4687        1.087 
   1   SNP_A-2037728   40648871    C  0.05312  0.06866    G        2.461       0.1167        0.761 
   1   SNP_A-2277320   40677344    T   0.4102   0.4426    C        2.558       0.1098       0.8761 
   1   SNP_A-4221335   40693825    A  0.04681  0.06314    G        2.907      0.08818       0.7286 
   1   SNP_A-2200432   40738770    C  0.08333   0.1009    T         2.16       0.1416       0.8103 
   1   SNP_A-1793574   40739045    G    0.375   0.3664    C       0.1898       0.6631        1.037 
   1   SNP_A-2236024   40766637    G   0.2031    0.186    A        1.131       0.2877        1.115 
   1   SNP_A-1852212   40772062    G  0.05684  0.06944    A        1.558       0.2119       0.8076 
   1   SNP_A-2025874   40777792    T   0.3781   0.3764    G     0.007565       0.9307        1.007 
   1   SNP_A-4214568   40783727    C   0.2031   0.1862    G        1.099       0.2945        1.114 
   1   SNP_A-2260977   40823539    A   0.4719   0.5082    G        3.155      0.07568       0.8648 
   1   SNP_A-2063276   40838331    T   0.4591   0.4792    C       0.9602       0.3271       0.9226 
   1   SNP_A-2170887   40853941    G   0.2469   0.2606    C       0.5964         0.44       0.9299 
   1   SNP_A-4199055   40866417    A   0.1167   0.1187    G      0.02503       0.8743       0.9801 
   1   SNP_A-2274358   40883658    A  0.09062   0.1025    C       0.9568        0.328       0.8726 
   1   SNP_A-2158680   40913572    A   0.2219   0.2281    G       0.1341       0.7142       0.9648 
   1   SNP_A-4175804   40949053    A  0.08386  0.09438    G       0.8036         0.37       0.8784 
   1   SNP_A-2160094   40950530    T   0.2219   0.2284    C       0.1465       0.7019       0.9632 
   1   SNP_A-1860104   40977863    A    0.087  0.09229    G       0.2024       0.6528       0.9373 
   1   SNP_A-2077776   40978039    A   0.2158   0.2278    C       0.4992       0.4798       0.9326 
   1   SNP_A-1792609   40999189    T    0.174   0.2029    C        3.234      0.07212       0.8275 
   1   SNP_A-1845608   41042750    A   0.3781   0.3811    T      0.02255       0.8806       0.9874 
   1   SNP_A-2274151   41047009    T    0.374   0.3767    C      0.01951       0.8889       0.9883 
   1   SNP_A-1869592   41054182    A   0.1806   0.1798    G     0.002659       0.9589        1.005 
   1   SNP_A-1813896   41060035    T   0.3531   0.3468    A       0.1011       0.7506        1.028 
   1   SNP_A-2025727   41066076    C   0.1451   0.1404    T        0.106       0.7447        1.039 
   1   SNP_A-2051820   41147030    T  0.06354   0.0525    C        1.369        0.242        1.225 
   1   SNP_A-2006590   41159458    A   0.4115   0.4401    G        2.006       0.1566       0.8895 
   1   SNP_A-2006591   41159475    C   0.4115   0.4407    T        2.094       0.1478       0.8873 
   1   SNP_A-1919690   41163937    T   0.2542   0.2803    C        2.074       0.1499       0.8751 
   1   SNP_A-2205935   41167659    A   0.2552   0.2788    G        1.696       0.1928       0.8863 
   1   SNP_A-2039891   41170303    C   0.3716   0.3554    A       0.6779       0.4103        1.072 
   1   SNP_A-2308505   41206071    A   0.3052   0.2965    G       0.2167       0.6416        1.042 
   1   SNP_A-2140644   41210004    T   0.3054   0.2971    C       0.1968       0.6573         1.04 
   1   SNP_A-2096075   41219752    A   0.2809   0.3221    G        4.767      0.02901       0.8222 
   1   SNP_A-2006618   41280018    C   0.2015   0.2172    G       0.8942       0.3443       0.9091 
   1   SNP_A-2072327   41303458    T   0.4025   0.4081    C      0.07475       0.7845       0.9774 
   1   SNP_A-2006630   41310412    C  0.08646  0.08427    A      0.03694       0.8476        1.028 
   1   SNP_A-2069278   41315091    G   0.1987   0.2143    T       0.8751       0.3495       0.9095 
   1   SNP_A-2197768   41335673    A   0.2218   0.2216    G    8.809e-05       0.9925        1.001 
   1   SNP_A-1930355   41335916    A   0.1977   0.2137    C       0.9333        0.334       0.9063 
   1   SNP_A-2288387   41342075    C      0.1  0.09363    T       0.2804       0.5965        1.076 
   1   SNP_A-1808885   41343608    T   0.1098   0.1021    C       0.3774        0.539        1.085 
   1   SNP_A-2116581   41345683    C  0.08664  0.08521    T      0.01552       0.9008        1.018 
   1   SNP_A-2055774   41346233    G   0.1237   0.1347    A       0.6275       0.4283       0.9064 
   1   SNP_A-1847709   41439516    T   0.2996   0.3102    C       0.3203       0.5714        0.951 
   1   SNP_A-2212900   41474334    T   0.1095   0.1014    C       0.4178        0.518         1.09 
   1   SNP_A-1881676   41486671    G   0.4052   0.4089    T      0.03322       0.8554        0.985 
   1   SNP_A-1845074   41538823    T   0.2023   0.2312    C         2.89      0.08913       0.8435 
   1   SNP_A-2136419   41582227    T   0.1944   0.2398    A        6.988     0.008205        0.765 
   1   SNP_A-1831140   41584781    G   0.3168   0.3429    T        1.825       0.1767       0.8886 
   1   SNP_A-2142865   41616880    A   0.3092   0.3296    G        1.136       0.2866       0.9106 
   1   SNP_A-2194953   41626804    A   0.3198   0.2859    G        3.294      0.06955        1.174 
   1   SNP_A-1909181   41627761    C   0.3015   0.3144    T        0.465       0.4953       0.9412 
   1   SNP_A-2156848   41629135    T   0.2917   0.3115    G        1.114       0.2912       0.9102 
   1   SNP_A-4229551   41634712    C   0.1983   0.1997    T     0.007548       0.9308       0.9911 
   1   SNP_A-2006807   41675625    A   0.3653    0.382    G       0.7109       0.3991       0.9312 
   1   SNP_A-2006810   41686154    C    0.363   0.3837    A        1.101        0.294        0.915 
   1   SNP_A-4224180   41722215    T    0.104  0.09623    G       0.4038       0.5251        1.091 
   1   SNP_A-2095804   41758040    C   0.4865   0.4655    A        1.056       0.3041        1.088 
   1   SNP_A-2176691   41810462    G   0.2599   0.2372    A        1.669       0.1964        1.129 
   1   SNP_A-2006906   41852454    T   0.2185   0.2147    C      0.04918       0.8245        1.022 
   1   SNP_A-2000027   41860689    A   0.3567   0.3553    G     0.004737       0.9451        1.006 
   1   SNP_A-2202437   41860931    G    0.428   0.4201    A       0.1523       0.6963        1.033 
   1   SNP_A-4214620   41862312    A   0.3523   0.3484    T      0.03957       0.8423        1.017 
   1   SNP_A-2291687   41875464    T   0.1409   0.1294    C       0.6894       0.4064        1.104 
   1   SNP_A-1783115   41906440    A   0.1147   0.1072    G       0.3407       0.5594        1.079 
   1   SNP_A-2226647   41911980    T   0.1727   0.2147    C        6.571      0.01036       0.7632 
   1   SNP_A-4228664   42020302    C   0.4506   0.4719    T        1.087       0.2971       0.9179 
   1   SNP_A-4196955   42024945    C   0.4053   0.4435    T        3.511      0.06098       0.8553 
   1   SNP_A-2056713   42031720    T  0.09792  0.09176    G        0.267       0.6054        1.074 
   1   SNP_A-4224053   42043253    T   0.1604   0.1512    C       0.3856       0.5346        1.072 
   1   SNP_A-2209650   42045511    G   0.3104   0.3271    C       0.7659       0.3815       0.9261 
   1   SNP_A-2250651   42046240    T   0.3522   0.3504    C     0.009015       0.9244        1.008 
   1   SNP_A-4198101   42058586    T   0.2137   0.2136    C    4.796e-05       0.9945        1.001 
   1   SNP_A-2268132   42079781    C   0.4396   0.4163    T        1.337       0.2476          1.1 
   1   SNP_A-2262896   42087343    T   0.4217   0.3997    C        1.196       0.2742        1.095 
   1   SNP_A-2254897   42091455    C   0.4248   0.3995    T        1.593       0.2069         1.11 
   1   SNP_A-2188091   42118976    A    0.186   0.1799    G       0.1517        0.697        1.042 
   1   SNP_A-1821603   42135968    C   0.3724   0.3627    T       0.2433       0.6218        1.043 
   1   SNP_A-2007193   42139575    T   0.4561     0.44    C       0.6252       0.4291        1.067 
   1   SNP_A-2026969   42151371    A    0.124   0.1203    G      0.07504       0.7841        1.035 
   1   SNP_A-1957138   42178338    C   0.1192   0.1151    G       0.0977       0.7546         1.04 
   1   SNP_A-4216936   42190293    T   0.3024   0.2894    C       0.4721        0.492        1.065 
   1   SNP_A-4214652   42238315    C   0.4646   0.4412    G        1.328       0.2492        1.099 
   1   SNP_A-4230580   42259646    A    0.283   0.2857    G       0.0216       0.8832       0.9866 
   1   SNP_A-2247054   42265581    T   0.1635   0.1514    C       0.6625       0.4157        1.095 
   1   SNP_A-1953624   42281538    T   0.1931   0.1934    C    0.0002857       0.9865       0.9982 
   1   SNP_A-1851736   42350031    T   0.2416   0.2419    C    0.0001931       0.9889       0.9987 
   1   SNP_A-2000030   42363237    G   0.1565   0.1652    A       0.3314       0.5649       0.9376 
   1   SNP_A-1918395   42363915    A   0.1593   0.1745    G       0.9737       0.3238       0.8965 
   1   SNP_A-4219638   42366255    T  0.05729  0.04562    C        1.719       0.1898        1.271 
   1   SNP_A-2076304   42446110    C   0.1042   0.1311    G         4.09      0.04314       0.7708 
   1   SNP_A-2196020   42455871    G   0.2167   0.2241    A       0.1922       0.6611       0.9577 
   1   SNP_A-1833993   42457822    G   0.2271   0.2278    A     0.001956       0.9647       0.9957 
   1   SNP_A-2132439   42461553    C   0.2191   0.2256    G       0.1478       0.7007       0.9628 
   1   SNP_A-4197014   42467785    A   0.2161   0.2249    G       0.2726       0.6016       0.9497 
   1   SNP_A-4197613   42496837    G   0.2623   0.2396    C        1.607       0.2049        1.128 
   1   SNP_A-2260114   42518562    C   0.2177   0.2244    G       0.1545       0.6943        0.962 
   1   SNP_A-4222352   42536775    G   0.4175   0.4426    A         1.53       0.2161       0.9029 
   1   SNP_A-1865356   42552848    C   0.2188   0.2253    G       0.1507       0.6979       0.9625 
   1   SNP_A-2007578   42570352    A  0.06618  0.05364    G        1.693       0.1932         1.25 
   1   SNP_A-4214680   42570898    G  0.06354  0.04994    A        2.136       0.1439        1.291 
   1   SNP_A-2078240   42596904    G   0.1271   0.1394    T        0.771       0.3799       0.8991 
   1   SNP_A-2007635   42658772    A   0.3249   0.3387    G       0.5122       0.4742       0.9396 
   1   SNP_A-1847271   42665751    A   0.1879    0.193    G       0.1004       0.7514       0.9675 
   1   SNP_A-2043524   42675493    T   0.1837     0.19    C       0.1552       0.6936       0.9595 
   1   SNP_A-2007662   42680689    G   0.2155   0.2235    T       0.2224       0.6372       0.9544 
   1   SNP_A-4214690   42680806    T   0.3941   0.4082    A       0.4948       0.4818        0.943 
   1   SNP_A-2025912   42701317    A   0.1802   0.1848    G      0.08349       0.7726       0.9699 
   1   SNP_A-2096839   42722795    C   0.3151   0.3321    T       0.7819       0.3766       0.9254 
   1   SNP_A-1795031   42734808    C   0.1783   0.1873    A       0.3132       0.5757        0.942 
   1   SNP_A-1851177   42772374    A   0.3948   0.4082    T       0.4512       0.5018       0.9456 
   1   SNP_A-2007710   42781906    C    0.215   0.2206    T       0.1098       0.7404       0.9677 
   1   SNP_A-4201603   42824331    A   0.1839   0.1911    G       0.1974       0.6568       0.9541 
   1   SNP_A-2220624   42846051    C   0.1894   0.2071    T        1.154       0.2827       0.8945 
   1   SNP_A-2101840   42846091    G   0.1762   0.1897    A       0.7139       0.3981       0.9138 
   1   SNP_A-2215216   42936133    G   0.4739   0.4962    A        1.188       0.2757       0.9146 
   1   SNP_A-2026522   43071708    T   0.1611   0.1404    C        2.021       0.1552        1.175 
   1   SNP_A-1805750   43073508    G   0.1479   0.1277    C        2.104       0.1469        1.186 
   1   SNP_A-2100455   43130565    A   0.1509   0.1617    T       0.5187       0.4714       0.9208 
   1   SNP_A-1932337   43142274    T    0.405    0.387    C       0.8132       0.3672        1.078 
   1   SNP_A-2219602   43208491    G   0.4519   0.4234    C        1.977       0.1597        1.123 
   1   SNP_A-2165662   43223925    G   0.1213   0.1264    A       0.1431       0.7052       0.9537 
   1   SNP_A-1791273   43243769    C   0.3734   0.3951    A        1.188       0.2757       0.9123 
   1   SNP_A-2079177   43279064    T   0.3734   0.3701    C      0.02776       0.8677        1.014 
   1   SNP_A-2237769   43279210    T   0.3716   0.3689    C      0.01866       0.8913        1.012 
   1   SNP_A-1854723   43304118    A  0.05932  0.04822    G        1.465       0.2261        1.245 
   1   SNP_A-2129796   43310568    C  0.05753  0.04899    T       0.8798       0.3483        1.185 
   1   SNP_A-1908939   43316358    G  0.09197  0.08145    A       0.8407       0.3592        1.142 
   1   SNP_A-2008128   43389340    T  0.08246  0.06946    C        1.471       0.2251        1.204 
   1   SNP_A-1925847   43391556    A  0.09302  0.07832    C        1.672       0.1959        1.207 
   1   SNP_A-2008156   43414803    G    0.263   0.2644    C     0.005432       0.9412       0.9932 
   1   SNP_A-4227466   43451264    G  0.09139  0.07349    A        2.586       0.1078        1.268 
   1   SNP_A-1931190   43455048    A  0.05219  0.04931    G       0.1038       0.7473        1.062 
   1   SNP_A-2196109   43456199    A   0.2109   0.2181    G       0.1873       0.6651       0.9578 
   1   SNP_A-2028473   43536671    C   0.3875   0.3881    G    0.0009871       0.9749       0.9974 
   1   SNP_A-4224509   43537268    A   0.1069   0.1039    T      0.05651       0.8121        1.032 
   1   SNP_A-2257707   43599777    A   0.1496   0.1635    C       0.8761       0.3493       0.8996 
   1   SNP_A-4228167   43629687    G   0.3405   0.3483    A       0.1553       0.6935       0.9661 
   1   SNP_A-1834562   43651299    C   0.3469   0.3663    G       0.9788       0.3225        0.919 
   1   SNP_A-2260525   43754548    C   0.3069   0.3168    T        0.274       0.6007       0.9548 
   1   SNP_A-1818538   43760103    T   0.2975   0.3085    C       0.3433        0.558       0.9492 
   1   SNP_A-2214349   43811424    A   0.2886   0.2838    G      0.06565       0.7978        1.024 
   1   SNP_A-4232836   43854299    T   0.2693   0.2441    G        2.018       0.1554        1.142 
   1   SNP_A-4232320   43856094    A   0.2713   0.2459    G        1.999       0.1574        1.141 
   1   SNP_A-2120596   43862219    T   0.2698   0.2447    C        1.995       0.1578         1.14 
   1   SNP_A-4235923   43895778    C   0.3552   0.3845    T        2.204       0.1377       0.8818 
   1   SNP_A-4226451   43905603    A   0.2915   0.2652    G        2.017       0.1555         1.14 
   1   SNP_A-1909094   43912662    G   0.3413   0.3471    T      0.08711       0.7679       0.9749 
   1   SNP_A-2285011   43927066    G   0.3083   0.3208    C       0.4349       0.5096       0.9436 
   1   SNP_A-1909149   44018364    G   0.3873   0.3979    A        0.282       0.5954       0.9565 
   1   SNP_A-2046753   44018526    T   0.3092   0.3292    G        1.088       0.2969       0.9123 
   1   SNP_A-2008509   44022072    A   0.2363   0.2131    G        1.851       0.1737        1.142 
   1   SNP_A-2196939   44026989    G   0.1524   0.1299    A        2.539        0.111        1.205 
   1   SNP_A-2061344   44027101    T   0.3865   0.3922    C      0.08395        0.772        0.976 
   1   SNP_A-2163133   44041774    A   0.4582   0.4757    T       0.7296        0.393       0.9324 
   1   SNP_A-4203121   44047021    C   0.1457   0.1293    G        1.356       0.2442        1.148 
   1   SNP_A-2084156   44051810    G   0.3925   0.3919    C    0.0009334       0.9756        1.003 
   1   SNP_A-2296410   44054791    T   0.3914   0.3925    C     0.002822       0.9576       0.9956 
   1   SNP_A-1868696   44071151    A   0.1406    0.123    C        1.659       0.1978        1.167 
   1   SNP_A-4231433   44108976    G    0.274   0.2628    A       0.3821       0.5365        1.058 
   1   SNP_A-2243414   44169233    G     0.24    0.234    C       0.1167       0.7326        1.033 
   1   SNP_A-1818564   44190217    C   0.2375   0.2309    T       0.1454        0.703        1.037 
   1   SNP_A-4237093   44197466    A    0.239   0.2303    C       0.2563       0.6127         1.05 
   1   SNP_A-2279694   44280360    C   0.3354   0.3212    A       0.5475       0.4593        1.066 
   1   SNP_A-1895862   44280782    A   0.1943   0.1962    C      0.01443       0.9044       0.9876 
   1   SNP_A-2282675   44292034    G   0.3117   0.3321    C        1.133       0.2871       0.9109 
   1   SNP_A-2172150   44313903    A  0.05521  0.06446    T       0.8955        0.344       0.8481 
   1   SNP_A-2044647   44340909    A  0.08021  0.08584    G       0.2478       0.6186       0.9287 
   1   SNP_A-2182157   44341065    A   0.3536   0.3244    C        2.287       0.1305        1.139 
   1   SNP_A-1841814   44358203    C   0.1305   0.1442    T       0.9418       0.3318       0.8906 
   1   SNP_A-2051780   44376093    A   0.2787   0.3063    G        2.182       0.1396       0.8753 
   1   SNP_A-1801488   44376332    T   0.4059   0.4229    G       0.7172       0.3971       0.9321 
   1   SNP_A-2276526   44376388    A   0.4008   0.4118    G       0.2944       0.5874       0.9556 
   1   SNP_A-1812867   44458909    C   0.2291   0.2534    T        1.923       0.1655       0.8754 
   1   SNP_A-2234124   44503655    C   0.3583   0.3312    A        1.957       0.1618        1.127 
   1   SNP_A-2132864   44518037    T   0.2835   0.2562    A        2.269        0.132        1.148 
   1   SNP_A-2165016   44523977    T   0.3483   0.3264    C         1.29       0.2561        1.103 
   1   SNP_A-1860360   44651136    A   0.4594   0.4844    G        1.507       0.2196       0.9045 
   1   SNP_A-2233331   44662096    G  0.08021   0.1069    A        4.877      0.02722       0.7287 
   1   SNP_A-1808637   44674872    T   0.3021   0.3233    C        1.257       0.2622       0.9058 
   1   SNP_A-2261657   44761020    A   0.1983   0.2381    G        5.448      0.01959       0.7918 
   1   SNP_A-2009070   44772201    T   0.1964   0.2073    C       0.4365       0.5088       0.9343 
   1   SNP_A-1954993   44822045    C    0.479   0.4632    T       0.6043        0.437        1.066 
   1   SNP_A-1877500   44827453    T   0.1789    0.161    C        1.364       0.2429        1.135 
   1   SNP_A-2154977   44835521    T   0.2264   0.2256    C     0.002106       0.9634        1.005 
   1   SNP_A-2072842   44842729    T   0.2562   0.2672    C        0.369       0.5436       0.9451 
   1   SNP_A-1799185   44939730    A   0.3814    0.401    G       0.9576       0.3278       0.9208 
   1   SNP_A-1859571   44992539    C   0.1314   0.1425    A       0.6185       0.4316         0.91 
   1   SNP_A-4224183   45094150    T   0.2996   0.3096    C       0.2841        0.594       0.9537 
   1   SNP_A-1930869   45133245    C   0.1646   0.1625    A      0.01875       0.8911        1.015 
   1   SNP_A-4201972   45141673    G   0.1719   0.1758    A      0.06432       0.7998        0.973 
   1   SNP_A-1785932   45196530    G   0.1691   0.1671    A      0.01747       0.8948        1.015 
   1   SNP_A-1936234   45217583    A   0.2034   0.2256    G        1.743       0.1868       0.8761 
   1   SNP_A-1857456   45220386    T   0.1987   0.2146    C       0.9021       0.3422        0.908 
   1   SNP_A-1950140   45357935    C   0.1775   0.1665    T       0.5118       0.4744         1.08 
   1   SNP_A-2009621   45408389    A  0.09792  0.07553    G        3.913      0.04791        1.329 
   1   SNP_A-2009646   45438167    T  0.09895  0.07741    C        3.515       0.0608        1.309 
   1   SNP_A-2305010   45450405    T  0.09833    0.075    G        4.245      0.03938        1.345 
   1   SNP_A-2194938   45471787    G   0.1368   0.1247    A        0.782       0.3765        1.113 
   1   SNP_A-2206785   45592076    G    0.275   0.2735    A     0.006545       0.9355        1.007 
   1   SNP_A-2075371   45592459    A   0.2719   0.2697    G      0.01489       0.9029        1.011 
   1   SNP_A-1832180   45621518    A   0.2708    0.269    C     0.009815       0.9211        1.009 
   1   SNP_A-1895394   45621898    G   0.2708   0.2692    C     0.008281       0.9275        1.008 
   1   SNP_A-2265664   45629763    C    0.275   0.2731    G      0.01061        0.918        1.009 
   1   SNP_A-2009740   45653849    A   0.2594   0.2619    G      0.01989       0.8878        0.987 
   1   SNP_A-2009743   45656230    G    0.263   0.2663    C      0.03231       0.8573       0.9835 
   1   SNP_A-1920399   45680850    G  0.09688  0.06492    A        8.636     0.003295        1.545 
   1   SNP_A-2009794   45726620    A   0.4008   0.4507    G        6.072      0.01374       0.8154 
   1   SNP_A-2025443   45773917    A   0.3486   0.3015    C        6.132      0.01327         1.24 
   1   SNP_A-1862788   45782123    T    0.118  0.07822    C         11.2    0.0008196        1.576 
   1   SNP_A-4231989   45782405    T   0.2155   0.2304    G       0.7409       0.3894       0.9178 
   1   SNP_A-1855704   45850778    A   0.1625   0.1236    T         7.63     0.005741        1.376 
   1   SNP_A-4219460   45851217    T   0.3157   0.2678    C        6.658     0.009874        1.261 
   1   SNP_A-2039683   45858466    C   0.3232   0.2734    G        7.186     0.007348        1.269 
   1   SNP_A-2169575   45883428    A   0.3285    0.271    G        9.525     0.002027        1.316 
   1   SNP_A-4221251   45883627    T   0.3267   0.2707    C        9.054     0.002621        1.307 
   1   SNP_A-2054870   46025304    A   0.2589    0.276    G       0.8892       0.3457       0.9164 
   1   SNP_A-4237226   46060939    G    0.334    0.277    A        9.248     0.002358        1.309 
   1   SNP_A-4201961   46079170    A   0.2611   0.2785    G       0.9058       0.3412       0.9156 
   1   SNP_A-4239271   46094430    C    0.403   0.4386    T        3.037      0.08141       0.8639 
   1   SNP_A-2065568   46118821    T    0.408   0.4431    A        2.987      0.08395       0.8662 
   1   SNP_A-2089460   46131307    T   0.2526   0.2769    C        1.793       0.1806       0.8828 
   1   SNP_A-1834404   46166342    C   0.3285    0.271    A        9.553     0.001996        1.316 
   1   SNP_A-2188917   46181254    G   0.3372   0.2795    A        9.385     0.002188        1.311 
   1   SNP_A-2183997   46183733    T   0.3242   0.2716    C        7.945     0.004822        1.286 
   1   SNP_A-2078071   46234713    C    0.334   0.2784    A        8.847     0.002936          1.3 
   1   SNP_A-4214932   46235468    C   0.4059   0.4451    T        3.755      0.05266       0.8517 
   1   SNP_A-2009868   46235599    A   0.3312   0.2784    C        7.943     0.004828        1.284 
   1   SNP_A-1786480   46258557    T   0.3351   0.2709    C        11.87    0.0005709        1.356 
   1   SNP_A-2134027   46264751    G   0.3365   0.2784    C        9.632     0.001912        1.314 
   1   SNP_A-1895537   46275423    A   0.4749   0.4313    C        4.595      0.03207        1.192 
   1   SNP_A-1880141   46277641    C    0.333   0.2735    T        10.19     0.001415        1.326 
   1   SNP_A-2203092   46277734    T   0.3232   0.2728    C        7.373     0.006622        1.273 
   1   SNP_A-2147552   46277896    G   0.4123   0.4494    A        3.347      0.06732       0.8597 
   1   SNP_A-1934622   46294913    C   0.2573   0.2765    A        1.129        0.288       0.9063 
   1   SNP_A-2072432   46295164    T    0.326   0.2728    G        8.224     0.004135         1.29 
   1   SNP_A-2009943   46360474    G   0.4137   0.4457    A        2.488       0.1147       0.8775 
   1   SNP_A-2224759   46377956    T   0.4436   0.4763    C        2.569        0.109       0.8768 
   1   SNP_A-2246436   46554189    G   0.2144   0.2355    T        1.488       0.2226       0.8862 
   1   SNP_A-1959723   46591423    G   0.3042   0.3165    A       0.4241       0.5149       0.9441 
   1   SNP_A-1916079   46603034    G   0.3042   0.3159    T       0.3824       0.5363       0.9468 
   1   SNP_A-2053159   46637627    A    0.357   0.3542    G      0.02052       0.8861        1.012 
   1   SNP_A-2135019   46741605    T   0.1367   0.1454    G        0.372       0.5419       0.9307 
   1   SNP_A-1799171   46748360    A   0.1611   0.1723    G       0.5367       0.4638       0.9225 
   1   SNP_A-2141731   46773153    C   0.4979   0.4438    T        7.053     0.007914        1.243 
   1   SNP_A-2058090   46806436    A   0.3727   0.3514    G        1.172        0.279        1.096 
   1   SNP_A-4192818   46807515    G   0.3176   0.3069    A       0.3215       0.5707        1.051 
   1   SNP_A-2159507   46828579    T   0.5115   0.4888    C        1.237       0.2661        1.095 
   1   SNP_A-1840782   46828934    T   0.3205   0.3026    C       0.8906       0.3453        1.087 
   1   SNP_A-2010331   46920315    T   0.4757   0.5131    C        3.328       0.0681        0.861 
   1   SNP_A-1822933   46922381    C   0.2184   0.1981    T        1.486       0.2229        1.131 
   1   SNP_A-2010360   46939662    T   0.2093   0.1935    C       0.9322       0.3343        1.104 
   1   SNP_A-2047587   46978137    C   0.2762   0.2497    T        2.179       0.1399        1.146 
   1   SNP_A-2156553   46998473    A   0.2662   0.2288    G        4.567       0.0326        1.223 
   1   SNP_A-1939498   47040628    G   0.1837    0.188    A      0.07144       0.7893       0.9723 
   1   SNP_A-4215003   47044772    C   0.1987   0.2019    T      0.03681       0.8479       0.9805 
   1   SNP_A-1884829   47047828    T   0.1564   0.1656    C       0.3705       0.5427       0.9339 
   1   SNP_A-2010535   47054414    T   0.1363   0.1369    C     0.001885       0.9654       0.9948 
   1   SNP_A-1947056   47090987    A   0.1228   0.1227    G    3.382e-05       0.9954        1.001 
   1   SNP_A-2040723   47275070    T   0.2458   0.2651    C        1.157       0.2821       0.9036 
   1   SNP_A-2304734   47306424    A   0.3048    0.311    C       0.1083       0.7421       0.9713 
   1   SNP_A-2265907   47333705    G   0.3052   0.3127    A        0.159       0.6901       0.9654 
   1   SNP_A-2299412   47346000    C   0.3218   0.3296    A       0.1639       0.6856       0.9652 
   1   SNP_A-2075682   47349323    A   0.3215   0.3283    T       0.1276        0.721       0.9693 
   1   SNP_A-4215032   47413628    G   0.1098   0.1199    A       0.5854       0.4442       0.9061 
   1   SNP_A-4205137   47480022    C  0.09958  0.07516    G        4.499      0.03392        1.361 
   1   SNP_A-2296873   47480699    G   0.4102   0.3736    T        3.388      0.06568        1.166 
   1   SNP_A-4207448   47490945    C   0.4821   0.4843    T      0.01161       0.9142       0.9912 
   1   SNP_A-2211891   47496411    C   0.2958   0.3371    G        4.668      0.03074        0.826 
   1   SNP_A-1864272   47504965    T   0.2947   0.3327    G        3.961      0.04656       0.8382 
   1   SNP_A-1958877   47515313    A   0.4885   0.4894    G     0.001818        0.966       0.9965 
   1   SNP_A-1826849   47535794    T   0.2945   0.3352    C         4.52      0.03351       0.8278 
   1   SNP_A-1828585   47541330    T   0.4874   0.4919    C      0.04767       0.8272       0.9823 
   1   SNP_A-4202817   47578674    T   0.2966   0.3342    C        3.804      0.05113         0.84 
   1   SNP_A-1906457   47641903    C   0.1645   0.1733    T        0.325       0.5686       0.9392 
   1   SNP_A-2111904   47680191    T  0.06367  0.05646    G       0.5592       0.4546        1.136 
   1   SNP_A-1908409   47680249    A   0.4417   0.4509    C       0.2002       0.6545       0.9637 
   1   SNP_A-4196838   47720070    C  0.07447  0.06234    A        1.381         0.24         1.21 
   1   SNP_A-2062042   47721351    T   0.3747   0.3957    C        1.099       0.2946       0.9152 
   1   SNP_A-2200983   47738879    T  0.09434  0.07967    C        1.648       0.1993        1.203 
   1   SNP_A-1883913   47744233    A  0.08526   0.0761    G        0.682       0.4089        1.132 
   1   SNP_A-1956299   47744736    G  0.09244  0.07938    A         1.32       0.2506        1.181 
   1   SNP_A-1922379   47763336    T   0.1979   0.2029    C      0.09176        0.762       0.9696 
   1   SNP_A-4240396   47799654    A  0.06472  0.07437    G       0.8499       0.3566       0.8612 
   1   SNP_A-1848013   47806301    G   0.4415   0.4475    A      0.08603       0.7693       0.9762 
   1   SNP_A-2011008   47808911    G   0.4456   0.4463    A     0.001223       0.9721       0.9971 
   1   SNP_A-1860319   47834865    G   0.4031   0.4016    A     0.005579       0.9405        1.006 
   1   SNP_A-1878027   47837606    C  0.09937  0.09738    T       0.0269       0.8697        1.023 
   1   SNP_A-2114315   47837744    A  0.08021  0.07615    G       0.1377       0.7106        1.058 
   1   SNP_A-1784284   47940962    G   0.1055   0.1043    A     0.009291       0.9232        1.013 
   1   SNP_A-2301351   47953873    G   0.1872   0.1748    A        0.631        0.427        1.088 
   1   SNP_A-2048522   47990556    C  0.05753  0.06579    G       0.6938       0.4049       0.8668 
   1   SNP_A-4215072   47993041    T   0.1542   0.1569    C      0.03345       0.8549       0.9796 
   1   SNP_A-4194475   48027369    T    0.225   0.2219    C      0.03381       0.8541        1.018 
   1   SNP_A-4215076   48035206    G   0.3834   0.3674    T       0.6393        0.424        1.071 
   1   SNP_A-2237762   48081044    C   0.3083   0.3275    T        1.012       0.3143       0.9154 
   1   SNP_A-1839630   48082174    C   0.3894    0.365    T        1.518        0.218        1.109 
   1   SNP_A-2301622   48107077    C   0.3747   0.3563    A       0.8857       0.3467        1.083 
   1   SNP_A-4223639   48107992    C   0.2948   0.2959    T     0.003417       0.9534       0.9948 
   1   SNP_A-4201320   48108563    T   0.3309   0.3523    A        1.217       0.2699       0.9091 
   1   SNP_A-2210447   48110079    C   0.3088   0.3306    T        1.298       0.2545       0.9046 
   1   SNP_A-4215086   48113592    A     0.34   0.3114    G        2.233       0.1351        1.139 
   1   SNP_A-2045311   48116977    C   0.3103   0.3321    T        1.299       0.2544       0.9048 
   1   SNP_A-1941379   48123386    C   0.3133   0.3344    G        1.197       0.2739       0.9081 
   1   SNP_A-1801491   48135868    T   0.3319   0.3383    C       0.1096       0.7406       0.9717 
   1   SNP_A-1901481   48156328    A   0.3427   0.3486    C      0.09073       0.7633       0.9745 
   1   SNP_A-1921787   48183819    C   0.3376   0.3459    T       0.1786       0.6726        0.964 
   1   SNP_A-4215094   48184316    C   0.2279   0.2322    T         0.06       0.8065       0.9764 
   1   SNP_A-4203726   48259724    T   0.3716   0.3861    C        0.532       0.4658         0.94 
   1   SNP_A-2104185   48289605    A   0.3633   0.3675    G       0.0465       0.8293       0.9819 
   1   SNP_A-2176300   48289769    T   0.3904    0.402    C       0.3368       0.5617       0.9527 
   1   SNP_A-2295318   48292499    A   0.4104   0.4295    G       0.8926       0.3448       0.9248 
   1   SNP_A-1879256   48302845    A   0.3692   0.3892    G        1.013       0.3143       0.9186 
   1   SNP_A-1808101   48309385    A   0.3573   0.3355    G        1.261       0.2615        1.101 
   1   SNP_A-1897877   48317924    G    0.351   0.3464    C      0.05596        0.813         1.02 
   1   SNP_A-1944141   48340987    G   0.3552   0.3473    A       0.1644       0.6851        1.035 
   1   SNP_A-1903859   48341259    A   0.4573   0.4581    C     0.001473       0.9694       0.9969 
   1   SNP_A-1909494   48377284    A   0.1056   0.1198    G        1.172        0.279       0.8682 
   1   SNP_A-2011423   48381625    G    0.476   0.4706    T      0.07156       0.7891        1.022 
   1   SNP_A-2295289   48446332    A   0.3964   0.3869    T       0.2302       0.6314        1.041 
   1   SNP_A-4222959   48458683    T   0.1792    0.171    C       0.2718       0.6021        1.058 
   1   SNP_A-1899937   48507253    G   0.3455   0.3458    A    0.0002486       0.9874       0.9986 
   1   SNP_A-2120085   48582699    G   0.3882   0.4026    A       0.5183       0.4716       0.9413 
   1   SNP_A-2011646   48683563    A   0.3389   0.3333    G      0.08347       0.7726        1.025 
   1   SNP_A-4201275   48705359    C   0.1004   0.1217    G        2.661       0.1028       0.8059 
   1   SNP_A-2011667   48747520    T   0.4109   0.4142    C      0.02616       0.8715       0.9866 
   1   SNP_A-2011670   48748033    A   0.2866   0.2785    G       0.1958       0.6581        1.041 
   1   SNP_A-2268973   48775461    G   0.3225   0.3471    C        1.611       0.2044       0.8957 
   1   SNP_A-4215132   48775843    A  0.08879   0.0971    G       0.4799       0.4885       0.9061 
   1   SNP_A-2174891   48779373    A   0.3305   0.3013    G        2.392        0.122        1.145 
   1   SNP_A-1828146   48793667    A   0.2778   0.2915    G       0.5518       0.4576       0.9348 
   1   SNP_A-2238119   48794106    A   0.1046   0.1291    G        3.392      0.06551       0.7881 
   1   SNP_A-1856589   48806321    C   0.1333   0.1492    A         1.23       0.2675       0.8774 
   1   SNP_A-2194113   48808370    A   0.1125    0.113    C     0.001404       0.9701       0.9952 
   1   SNP_A-4226685   48809804    T  0.05312  0.06438    C        1.343       0.2465       0.8154 
   1   SNP_A-2152283   48827467    T   0.3288   0.3387    C        0.261       0.6095       0.9563 
   1   SNP_A-1874155   48854610    A   0.1583   0.1348    G        2.695       0.1006        1.207 
   1   SNP_A-2216607   48885480    A   0.3826   0.3614    G        1.151       0.2833        1.095 
   1   SNP_A-2051938   48889829    A   0.3591   0.3378    G        1.178       0.2778        1.099 
   1   SNP_A-4205720   48901791    C   0.4219   0.3833    T        3.735       0.0533        1.174 
   1   SNP_A-1958472   48937322    C  0.03452  0.06313    T        9.858     0.001691       0.5306 
   1   SNP_A-2033599   48978892    G   0.1946   0.2263    A        3.568       0.0589       0.8261 
   1   SNP_A-2011849   48995115    T  0.06042  0.06117    C     0.006014       0.9382       0.9868 
   1   SNP_A-1839751   49004662    G   0.0608  0.06156    T     0.006008       0.9382       0.9868 
   1   SNP_A-1785163   49006963    G   0.2563   0.2871    C        2.857      0.09099       0.8555 
   1   SNP_A-2258055   49010181    G   0.2651   0.2838    A        1.037       0.3085       0.9107 
   1   SNP_A-4221171   49109043    T   0.2023   0.2275    C        2.225       0.1358       0.8612 
   1   SNP_A-2087766   49119415    A  0.08088  0.08908    G         0.51       0.4751       0.8998 
   1   SNP_A-2011980   49173402    A   0.1027   0.1145    T       0.8409       0.3591       0.8854 
   1   SNP_A-1894586   49173772    A   0.1374   0.1545    G        1.344       0.2463       0.8722 
   1   SNP_A-1943193   49214610    A   0.3163   0.3383    G        1.317       0.2511       0.9047 
   1   SNP_A-1857921   49223291    A    0.327   0.3596    C        2.776      0.09568       0.8655 
   1   SNP_A-2153698   49223859    A   0.2787   0.2934    G       0.6287       0.4278       0.9305 
   1   SNP_A-4215159   49236388    G   0.3257   0.3644    A        3.945      0.04702       0.8425 
   1   SNP_A-1931464   49239649    G   0.3515   0.3937    A        4.551      0.03289       0.8344 
   1   SNP_A-1819578   49243353    T   0.3312   0.3656    C        3.051      0.08067       0.8594 
   1   SNP_A-2087490   49255290    A   0.3204   0.3628    C        4.732       0.0296        0.828 
   1   SNP_A-2293589   49339144    T   0.2833   0.2984    C       0.6561       0.4179       0.9296 
   1   SNP_A-2293290   49346367    A   0.1803   0.1848    G       0.0824       0.7741         0.97 
   1   SNP_A-2025339   49349087    T   0.3079   0.3287    A        1.191        0.275       0.9085 
   1   SNP_A-1886237   49415285    A   0.3323   0.3521    C        1.035        0.309       0.9159 
   1   SNP_A-1914406   49503955    T   0.3589   0.3924    C        2.824      0.09284       0.8671 
   1   SNP_A-1919696   49538025    T    0.192   0.1871    G      0.09226       0.7613        1.032 
   1   SNP_A-4240652   49595020    T   0.2677   0.2772    C       0.2694       0.6037       0.9535 
   1   SNP_A-2307269   49596084    G   0.2704   0.2762    T       0.1047       0.7463       0.9708 
   1   SNP_A-1942299   49620448    T   0.3365    0.365    C        2.125       0.1449       0.8822 
   1   SNP_A-4207287   49681231    G   0.2672   0.2821    T       0.6575       0.4175       0.9281 
   1   SNP_A-4215192   49731548    T   0.2616   0.2779    C       0.7993       0.3713       0.9205 
   1   SNP_A-2084984   49798121    A   0.1905   0.1874    G      0.03747       0.8465         1.02 
   1   SNP_A-1814417   49858946    T   0.0891   0.1124    C        3.496      0.06151       0.7721 
   1   SNP_A-2239388   49883437    C   0.2667   0.2797    T        0.501       0.4791        0.937 
   1   SNP_A-1894833   49933878    A   0.3827   0.4154    G        2.623       0.1054       0.8725 
   1   SNP_A-1782555   49957662    T   0.3681   0.4081    C        3.988      0.04582        0.845 
   1   SNP_A-2158423   50022860    A   0.3375   0.3706    G        2.864       0.0906       0.8651 
   1   SNP_A-2248492   50062688    C    0.374   0.4151    T        4.236      0.03958       0.8417 
   1   SNP_A-2012405   50063199    A   0.3292   0.3655    C        3.463      0.06274        0.852 
   1   SNP_A-2098127   50108115    A     0.26   0.2797    G        1.162        0.281        0.905 
   1   SNP_A-2199938   50319397    C   0.2969   0.3162    T        1.055       0.3044       0.9129 
   1   SNP_A-1858197   50353410    T   0.1969   0.2033    C       0.1523       0.6964       0.9609 
   1   SNP_A-2012420   50354759    C   0.3069   0.3182    A       0.3487       0.5548       0.9487 
   1   SNP_A-1844665   50364438    A   0.1981    0.201    G      0.03113         0.86       0.9821 
   1   SNP_A-1809791   50375082    A    0.188   0.1947    G        0.168       0.6819        0.958 
   1   SNP_A-2067814   50481809    G    0.424   0.4229    A     0.002585       0.9595        1.004 
   1   SNP_A-2310253   50530472    C   0.1733   0.2043    T        3.695      0.05458       0.8165 
   1   SNP_A-2261272   50581881    G   0.4895   0.4668    C        1.232       0.2669        1.095 
   1   SNP_A-2192374   50588977    C   0.4969   0.4707    T        1.652       0.1986        1.111 
   1   SNP_A-1829570   50616760    T   0.1785   0.1921    C       0.7306       0.3927       0.9137 
   1   SNP_A-2277214   50625356    C   0.3956   0.4056    T       0.2504       0.6168        0.959 
   1   SNP_A-4206568   50632332    C   0.3824   0.3518    G        2.378       0.1231        1.141 
   1   SNP_A-2072181   50645260    T    0.426   0.4282    A      0.01151       0.9146       0.9912 
   1   SNP_A-4231048   50717222    G  0.09644   0.1034    C       0.3204       0.5714       0.9252 
   1   SNP_A-2105831   50726716    A  0.09422  0.09874    G       0.1374       0.7109       0.9494 
   1   SNP_A-4197350   50748894    T   0.1062  0.09051    G        1.707       0.1914        1.195 
   1   SNP_A-2262626   50790057    G   0.3853   0.3581    A        1.887       0.1695        1.123 
   1   SNP_A-2012637   50826910    A   0.1566   0.1806    G        2.438       0.1185       0.8421 
   1   SNP_A-2078402   50839538    A   0.1597   0.1797    T        1.674       0.1957       0.8676 
   1   SNP_A-2310917   50961182    G   0.4228   0.4149    A       0.1524       0.6963        1.033 
   1   SNP_A-4218455   51107682    T   0.1284   0.1267    C      0.01515        0.902        1.015 
   1   SNP_A-2092963   51166233    G  0.09434  0.09659    C      0.03486       0.8519       0.9743 
   1   SNP_A-2123114   51210953    A  0.09746  0.09898    G      0.01535       0.9014        0.983 
   1   SNP_A-4226194   51222163    C   0.3632   0.3314    T        2.635       0.1045        1.151 
   1   SNP_A-2080161   51241140    A   0.4302   0.4151    G       0.5617       0.4536        1.064 
   1   SNP_A-2042180   51241342    A   0.3653   0.3427    G         1.35       0.2454        1.104 
   1   SNP_A-1871479   51388967    C   0.1904   0.1773    T       0.6842       0.4082        1.091 
   1   SNP_A-2281251   51521299    T   0.1208   0.1161    C       0.1291       0.7194        1.046 
   1   SNP_A-2155380   51737293    T  0.07724  0.08427    C       0.3946       0.5299       0.9097 
   1   SNP_A-2074440   52120937    G   0.2365   0.2478    A       0.4202       0.5168         0.94 
   1   SNP_A-2149773   52121357    G   0.3935   0.4101    T       0.6848       0.4079       0.9333 
   1   SNP_A-2000052   52126037    T   0.2405   0.2525    C       0.4573       0.4989       0.9376 
   1   SNP_A-2000053   52187515    C   0.1271   0.1236    G      0.06681        0.796        1.032 
   1   SNP_A-2259169   52258692    T  0.04409  0.05446    C        1.296       0.2549       0.8007 
   1   SNP_A-1828816   52482068    T  0.07917  0.08115    C      0.03189       0.8583       0.9735 
   1   SNP_A-4229570   52543996    G   0.0538   0.0573    C       0.1381       0.7101       0.9353 
   1   SNP_A-2266856   52570621    G  0.07708  0.07125    A          0.3       0.5839        1.089 
   1   SNP_A-2281686   52573649    C  0.05104  0.05556    G         0.24       0.6242       0.9144 
   1   SNP_A-4202512   52627635    T  0.04717  0.05306    C       0.4295       0.5122       0.8835 
   1   SNP_A-2013239   52669983    A  0.09167  0.08177    C       0.7517       0.3859        1.133 
   1   SNP_A-2058073   52745227    G   0.1597   0.1535    C       0.1718       0.6786        1.048 
   1   SNP_A-2000055   52745798    T  0.09015  0.08177    C       0.5397       0.4626        1.113 
   1   SNP_A-1811060   52759566    A   0.1848   0.1792    G       0.1271       0.7215        1.038 
   1   SNP_A-2305706   52822419    A  0.09789    0.097    C     0.005475        0.941         1.01 
   1   SNP_A-2083241   52835675    C     0.15   0.1536    G      0.05889       0.8083       0.9727 
   1   SNP_A-2029341   52836501    G   0.1509   0.1537    C      0.03639       0.8487       0.9785 
   1   SNP_A-2099552   52836600    T   0.4405   0.4376    C       0.0208       0.8853        1.012 
   1   SNP_A-2236769   52836622    G   0.4408   0.4417    A     0.001751       0.9666       0.9965 
   1   SNP_A-2077038   52867390    G   0.2104    0.206    A      0.07141       0.7893        1.027 
   1   SNP_A-2241551   52887324    G   0.4006   0.3827    A       0.7997       0.3712        1.078 
   1   SNP_A-2306420   52898743    T   0.3215     0.31    C       0.3679       0.5441        1.055 
   1   SNP_A-4222587   52909700    G   0.3421   0.3498    A       0.1562       0.6927       0.9665 
   1   SNP_A-2096243   52909916    T   0.3428   0.3502    C       0.1452       0.7032       0.9678 
   1   SNP_A-1784247   52934208    A   0.4885   0.4825    G      0.08629       0.7689        1.024 
   1   SNP_A-2306683   52941606    T   0.4632   0.4917    C        1.892       0.1689        0.892 
   1   SNP_A-1945671   52945640    T   0.4885   0.4869    C     0.006347       0.9365        1.007 
   1   SNP_A-2237284   53013417    G   0.4383   0.4375    A     0.001485       0.9693        1.003 
   1   SNP_A-1920012   53024448    C   0.4541   0.4481    T      0.08558       0.7699        1.024 
   1   SNP_A-2222696   53109325    G   0.3561   0.3498    A       0.1031       0.7481        1.028 
   1   SNP_A-2013519   53116468    T   0.4509   0.4498    C     0.003074       0.9558        1.005 
   1   SNP_A-2013520   53117495    C   0.4519   0.4463    T      0.07499       0.7842        1.023 
   1   SNP_A-2013522   53117564    C   0.3525   0.3541    T     0.006502       0.9357       0.9931 
   1   SNP_A-4198459   53226518    A   0.0625  0.06628    T       0.1384       0.7099       0.9392 
   1   SNP_A-1908642   53228487    G  0.06172   0.0618    A    6.993e-05       0.9933       0.9986 
   1   SNP_A-4215346   53232278    A  0.05208  0.05882    G       0.5129       0.4739       0.8791 
   1   SNP_A-2052819   53253333    T  0.06979  0.06991    C    0.0001351       0.9907       0.9981 
   1   SNP_A-4195920   53261152    T   0.1378   0.1367    A     0.005943       0.9386        1.009 
   1   SNP_A-4193379   53261884    G  0.06857   0.0698    T      0.01391       0.9061       0.9811 
   1   SNP_A-2082243   53262256    A  0.07008  0.07062    G     0.002601       0.9593       0.9919 
   1   SNP_A-2168928   53290585    C  0.06875  0.06742    T      0.01688       0.8966        1.021 
   1   SNP_A-2037051   53290637    G  0.06723  0.06084    T       0.4093       0.5223        1.113 
   1   SNP_A-2276544   53359767    A   0.4256   0.4107    G       0.5419       0.4616        1.063 
   1   SNP_A-2167048   53388129    G   0.3706   0.3905    A        1.006       0.3158       0.9189 
   1   SNP_A-4223732   53393421    A   0.2098   0.2364    G        2.402       0.1212       0.8578 
   1   SNP_A-1921904   53396926    A   0.1044   0.1191    G        1.282       0.2576        0.862 
   1   SNP_A-1890159   53405012    A   0.1979   0.2241    G        2.443        0.118       0.8544 
   1   SNP_A-2228424   53408765    C   0.3004   0.2972    G       0.0287       0.8655        1.015 
   1   SNP_A-2048342   53409694    T   0.3027   0.2989    C      0.04205       0.8375        1.018 
   1   SNP_A-2046488   53414499    A   0.2705   0.2694    C     0.004011       0.9495        1.006 
   1   SNP_A-2146619   53415037    A   0.2802   0.2801    G     5.27e-05       0.9942        1.001 
   1   SNP_A-2146151   53415787    C   0.4405   0.4401    G    0.0004418       0.9832        1.002 
   1   SNP_A-2115183   53545132    C   0.3476   0.3446    G      0.02433        0.876        1.013 
   1   SNP_A-2077375   53580946    A   0.3365    0.334    G      0.01685       0.8967        1.011 
   1   SNP_A-2133752   53581246    A   0.3351   0.3346    G    0.0006498       0.9797        1.002 
   1   SNP_A-2270758   53581281    G   0.3852   0.3864    A     0.003732       0.9513       0.9949 
   1   SNP_A-2305899   53581618    C   0.3372   0.3371    T    1.808e-05       0.9966            1 
   1   SNP_A-1825400   53591614    C   0.3518   0.3486    T       0.0272        0.869        1.014 
   1   SNP_A-1844846   53602408    T   0.1834   0.1912    C       0.2347        0.628       0.9503 
   1   SNP_A-2290868   53605285    G   0.4236    0.429    A      0.07066       0.7904       0.9782 
   1   SNP_A-4237742   53630032    T   0.2662   0.2685    A      0.01491       0.9028       0.9886 
   1   SNP_A-2266873   53643054    T   0.3716   0.3745    G      0.02191       0.8823       0.9876 
   1   SNP_A-2042676   53648969    T   0.4518   0.4544    C      0.01621       0.8987       0.9896 
   1   SNP_A-2295710   53653842    A   0.4665   0.4619    G      0.05105       0.8213        1.019 
   1   SNP_A-2042516   53670105    A   0.1722   0.1903    G        1.307        0.253       0.8852 
   1   SNP_A-2216454   53689164    T   0.1555   0.1585    C      0.04033       0.8408       0.9777 
   1   SNP_A-2260813   53702051    A   0.3067   0.3098    T      0.02682       0.8699       0.9854 
   1   SNP_A-1860132   53702124    G   0.3094   0.3094    C            0            1            1 
   1   SNP_A-4217227   53787080    T  0.09072  0.09719    C        0.288       0.5915       0.9268 
   1   SNP_A-2096013   53834861    C    0.325   0.3102    T       0.6055       0.4365         1.07 
   1   SNP_A-4198361   53847391    A   0.2068   0.2118    G      0.08985       0.7644         0.97 
   1   SNP_A-1861354   53852396    T   0.1013  0.09849    G      0.05079       0.8217        1.031 
   1   SNP_A-4217557   53852552    G   0.3215   0.3069    A       0.5837       0.4449         1.07 
   1   SNP_A-2179086   53852832    G   0.1969   0.1906    A       0.1505       0.6981        1.041 
   1   SNP_A-2131249   53852935    T   0.2046   0.1954    C       0.3194        0.572        1.059 
   1   SNP_A-2207484   53945532    G    0.404    0.437    A         2.67       0.1022       0.8733 
   1   SNP_A-2197170   53950296    C   0.2802   0.3184    G        4.127       0.0422       0.8335 
   1   SNP_A-1803131   53960684    C   0.2458    0.278    T        3.156      0.07567       0.8464 
   1   SNP_A-1915407   53969517    G   0.3797   0.4107    A        2.404       0.1211       0.8782 
   1   SNP_A-1957261   54019859    G   0.1224   0.1288    C       0.2196       0.6393       0.9437 
   1   SNP_A-4220361   54024786    G    0.209   0.2066    A      0.02121       0.8842        1.015 
   1   SNP_A-2058037   54034751    G   0.2093   0.2078    A     0.008574       0.9262        1.009 
   1   SNP_A-1924458   54065189    G   0.1952   0.1885    A       0.1733       0.6772        1.044 
   1   SNP_A-1870719   54095956    G  0.05846  0.05243    A       0.4204       0.5168        1.122 
   1   SNP_A-2248406   54098276    G  0.06105  0.05196    A       0.9363       0.3332        1.186 
   1   SNP_A-4233745   54128949    A   0.1537   0.1382    C        1.148       0.2839        1.132 
   1   SNP_A-2180384   54137397    A   0.2208    0.195    G         2.46       0.1168         1.17 
   1   SNP_A-2084540   54138267    T   0.2222   0.1954    C        2.639       0.1043        1.177 
   1   SNP_A-4224730   54164890    G    0.137    0.125    C       0.7682       0.3808        1.112 
   1   SNP_A-2068309   54234291    A   0.4404   0.4156    G          1.5       0.2206        1.106 
   1   SNP_A-2101218   54273075    T  0.05556  0.04792    C       0.7205        0.396        1.169 
   1   SNP_A-2133589   54389341    G  0.07188  0.06378    A       0.6217       0.4304        1.137 
   1   SNP_A-2030336   54417901    G   0.2751   0.2853    A       0.3058       0.5803       0.9508 
   1   SNP_A-1786446   54440866    C   0.5094   0.4788    T        2.249       0.1337         1.13 
   1   SNP_A-2219274   54475457    G   0.1698   0.2029    A         4.26      0.03902       0.8036 
   1   SNP_A-4215490   54523213    C    0.175   0.1523    T         2.29       0.1302        1.181 
   1   SNP_A-4215492   54529989    C   0.1698   0.1733    T      0.05307       0.8178       0.9753 
   1   SNP_A-4224403   54538689    C    0.295   0.2966    T     0.007069        0.933       0.9924 
   1   SNP_A-2220994   54550150    C   0.1562   0.1438    T       0.7382       0.3902        1.103 
   1   SNP_A-2089237   54592903    T   0.3051   0.3153    G       0.2848       0.5936       0.9535 
   1   SNP_A-2014930   54600142    A   0.4067   0.4001    G       0.1075        0.743        1.028 
   1   SNP_A-2104151   54655046    T   0.4885   0.4869    C       0.0068       0.9343        1.007 
   1   SNP_A-4194899   54663544    A   0.4052   0.4103    C      0.06382       0.8006       0.9788 
   1   SNP_A-2204181   54731882    T  0.09833   0.1071    C       0.4994       0.4798       0.9087 
   1   SNP_A-2094218   54733577    G  0.05684  0.07484    A        3.036      0.08144        0.745 
   1   SNP_A-4235473   54734336    A   0.1123   0.1067    G       0.1877       0.6649        1.059 
   1   SNP_A-1832489   54734953    G   0.1635    0.161    A      0.02737       0.8686        1.019 
   1   SNP_A-2114616   54735036    T   0.2021   0.2129    C       0.4219        0.516       0.9366 
   1   SNP_A-4220454   54741082    T   0.3079   0.3019    C       0.1026       0.7487        1.029 
   1   SNP_A-2197387   54755293    A  0.07083  0.05437    G        2.857      0.09096        1.326 
   1   SNP_A-2029947   54795145    G   0.2594   0.2631    A      0.04367       0.8345       0.9808 
   1   SNP_A-2157170   54881566    G   0.4052   0.3814    A         1.43       0.2318        1.105 
   1   SNP_A-2092433   54915916    T   0.1835    0.166    G        1.269         0.26        1.129 
   1   SNP_A-2205941   54916688    A    0.199   0.2416    G         6.24      0.01249       0.7798 
   1   SNP_A-2140544   54921842    C    0.425   0.4106    A       0.5103        0.475        1.061 
   1   SNP_A-2029507   54980342    G   0.4937   0.4975    C      0.03421       0.8533        0.985 
   1   SNP_A-1854680   54989895    G    0.159   0.1623    A      0.04775        0.827       0.9759 
   1   SNP_A-2207813   55000747    G   0.4328   0.4569    C        1.409       0.2352       0.9068 
   1   SNP_A-2136089   55028171    C    0.429   0.3901    G        3.762      0.05243        1.175 
   1   SNP_A-4192904   55033539    T   0.1372   0.1344    G      0.03903       0.8434        1.024 
   1   SNP_A-1921351   55055664    A   0.3612   0.3681    C        0.125       0.7237       0.9704 
   1   SNP_A-2000066   55067310    T   0.3653   0.3664    C     0.002733       0.9583       0.9956 
   1   SNP_A-2109675   55085943    C   0.3183   0.3177    T    0.0008314        0.977        1.003 
   1   SNP_A-1818209   55098382    A    0.499   0.4644    G         2.87      0.09023        1.148 
   1   SNP_A-2042133   55103218    G  0.07812  0.05743    C         4.22      0.03995        1.391 
   1   SNP_A-2242907   55111267    A   0.5021   0.4668    G        2.985      0.08402        1.152 
   1   SNP_A-1917022   55126890    C   0.4958    0.465    A        2.287       0.1305        1.132 
   1   SNP_A-2272411   55126923    C    0.499   0.4686    T        2.203       0.1378        1.129 
   1   SNP_A-2084525   55161068    T   0.3225   0.2969    C        1.858       0.1729        1.128 
   1   SNP_A-2050948   55162157    C   0.4104   0.4702    T        8.498     0.003555       0.7844 
   1   SNP_A-2149143   55163429    C      0.3   0.2871    G       0.4802       0.4884        1.064 
   1   SNP_A-4194550   55190836    C   0.3138    0.325    G       0.3417       0.5589       0.9499 
   1   SNP_A-4202459   55190851    A   0.3124   0.3233    G       0.3315       0.5648       0.9506 
   1   SNP_A-2209123   55199029    C   0.3038     0.32    T        0.734       0.3916       0.9271 
   1   SNP_A-2291658   55209378    G   0.3288   0.3408    A       0.3877       0.5335       0.9475 
   1   SNP_A-1794346   55216193    G   0.2648   0.2559    C       0.2417       0.6229        1.047 
   1   SNP_A-1803857   55234082    G   0.2241   0.2291    A      0.08424       0.7716       0.9719 
   1   SNP_A-2262227   55237331    A   0.2542    0.275    G        1.324       0.2498       0.8985 
   1   SNP_A-1898432   55257398    G   0.2975   0.2734    A        1.716       0.1902        1.125 
   1   SNP_A-4205992   55268332    T   0.3229   0.3584    C        3.338       0.0677       0.8535 
   1   SNP_A-1803711   55268764    A  0.05109  0.05548    G       0.2191       0.6397       0.9165 
   1   SNP_A-2074147   55291340    A   0.4329   0.4235    G       0.2179       0.6407        1.039 
   1   SNP_A-2068161   55339731    A   0.1848   0.1654    G        1.568       0.2104        1.143 
   1   SNP_A-2091964   55339998    A   0.1786    0.161    G        1.323         0.25        1.133 
   1   SNP_A-1958876   55366134    A   0.2312   0.1994    G        3.631      0.05672        1.207 
   1   SNP_A-2304872   55371807    C   0.1889   0.1688    A        1.677       0.1953        1.147 
   1   SNP_A-1950271   55389342    T   0.1848    0.165    C         1.64       0.2003        1.147 
   1   SNP_A-1958561   55399948    A   0.1837    0.164    G        1.647       0.1994        1.148 
   1   SNP_A-2034195   55451087    G   0.2823   0.2434    C        4.732      0.02961        1.222 
   1   SNP_A-2298266   55521771    T  0.05729  0.05431    C       0.1021       0.7493        1.058 
   1   SNP_A-2144063   55522237    G  0.05729  0.05444    A      0.09282       0.7606        1.056 
   1   SNP_A-2020867   55553521    C   0.3998   0.4316    T        2.438       0.1184       0.8773 
   1   SNP_A-2020876   55563449    C  0.08157   0.1154    T        7.339     0.006746       0.6809 
   1   SNP_A-1816111   55579847    C   0.4465   0.4444    T      0.01064       0.9178        1.009 
   1   SNP_A-2164541   55580089    A   0.4437   0.4444    G     0.001173       0.9727       0.9972 
   1   SNP_A-1781816   55586752    C   0.1642   0.1556    T       0.3341       0.5633        1.066 
   1   SNP_A-4232335   55586832    G   0.1614   0.1548    A       0.1976       0.6566        1.051 
   1   SNP_A-2179177   55592687    G   0.5188   0.4719    T         5.27      0.02169        1.206 
   1   SNP_A-2256264   55592852    A    0.167   0.1281    G        7.408     0.006492        1.364 
   1   SNP_A-4216039   55607103    G   0.3103   0.3293    A       0.9898       0.3198       0.9161 
   1   SNP_A-2109509   55610191    T  0.08333  0.08926    C       0.2656       0.6063       0.9275 
   1   SNP_A-4221821   55611705    T   0.2077   0.1891    G        1.314       0.2517        1.124 
   1   SNP_A-4216041   55614323    T  0.09205   0.1034    G       0.8598       0.3538       0.8793 
   1   SNP_A-1804576   55616398    C  0.09186   0.1031    T       0.8535       0.3556       0.8797 
   1   SNP_A-2128570   55633149    G   0.4667   0.4956    A        2.016       0.1556       0.8904 
   1   SNP_A-2020921   55681618    T   0.4781   0.4844    C      0.09576        0.757        0.975 
   1   SNP_A-1889654   55695573    T   0.1261     0.14    C       0.9893       0.3199       0.8862 
   1   SNP_A-2303685   55702518    T   0.1073  0.09051    C        1.933       0.1644        1.208 
   1   SNP_A-2020928   55711475    A   0.0762  0.06742    G       0.7041       0.4014        1.141 
   1   SNP_A-2299327   55717722    G   0.1573   0.1848    A        3.147      0.07608       0.8235 
   1   SNP_A-2020941   55728919    T   0.4802   0.4819    C     0.006862        0.934       0.9933 
   1   SNP_A-1917717   55744347    C   0.1187   0.1311    A       0.8269       0.3632       0.8932 
   1   SNP_A-2231933   55753838    A   0.1684   0.1867    G        1.358       0.2438       0.8821 
   1   SNP_A-2243851   55756113    A   0.1688   0.1875    G        1.426       0.2324       0.8797 
   1   SNP_A-4197965   55757654    C   0.4958   0.4893    G      0.09874       0.7534        1.026 
   1   SNP_A-4205100   55757736    C   0.4885   0.4881    A     0.000447       0.9831        1.002 
   1   SNP_A-2020970   55765343    A   0.3354   0.3652    G        2.323       0.1274       0.8774 
   1   SNP_A-2020971   55765398    C   0.1326  0.09988    T        6.437      0.01118        1.377 
   1   SNP_A-1849617   55765598    C   0.4771   0.4788    G     0.006897       0.9338       0.9932 
   1   SNP_A-2055353   55765683    C   0.4781   0.4794    A     0.004195       0.9484       0.9947 
   1   SNP_A-1791429   55767886    C    0.479     0.48    T     0.002555       0.9597       0.9959 
   1   SNP_A-1871550   55767931    C   0.1706   0.1741    G      0.04881       0.8251       0.9761 
   1   SNP_A-1797708   55768057    A   0.1114  0.08877    C         3.33      0.06802        1.286 
   1   SNP_A-2172184   55770927    T   0.1719   0.1762    C      0.07969       0.7777         0.97 
   1   SNP_A-2071985   55770993    A   0.1621   0.1913    G        3.428      0.06408       0.8181 
   1   SNP_A-1862258   55771023    C   0.2965   0.2703    T        2.035       0.1537        1.138 
   1   SNP_A-2133105   55771655    C   0.1901   0.2087    T        1.275       0.2589       0.8901 
   1   SNP_A-1847986   55795483    A   0.3648    0.369    G      0.04679       0.8287       0.9818 
   1   SNP_A-1908118   55806480    T   0.3417   0.3156    C        1.854       0.1733        1.126 
   1   SNP_A-2102638   55806520    A   0.3513    0.339    G       0.3879       0.5334        1.056 
   1   SNP_A-2021029   55820126    T   0.4422   0.4694    C        1.771       0.1832       0.8963 
   1   SNP_A-1923499   55824896    A    0.226   0.2378    G        0.466       0.4948        0.936 
   1   SNP_A-2098674   55830437    A   0.1576   0.1508    G       0.2137       0.6439        1.054 
   1   SNP_A-2195142   55830578    G   0.3281   0.3177    C       0.2974       0.5855        1.049 
   1   SNP_A-1849929   55832501    T   0.1604   0.1533    G       0.2292       0.6321        1.055 
   1   SNP_A-1933237   55844918    A   0.1427   0.1311    G       0.6924       0.4053        1.103 
   1   SNP_A-2194991   55845142    A   0.3808   0.3453    C        3.258      0.07109        1.166 
   1   SNP_A-2278839   55852327    C     0.38   0.3452    A        3.152      0.07585        1.162 
   1   SNP_A-1863279   55874598    C   0.1453   0.1614    G        1.185       0.2763       0.8828 
   1   SNP_A-2233214   55879188    A   0.4011    0.375    G        1.703       0.1919        1.116 
   1   SNP_A-2291680   55879265    A  0.09263  0.09574    G      0.06743       0.7951       0.9642 
   1   SNP_A-4206939   55885953    C   0.4071   0.3795    A        1.909        0.167        1.122 
   1   SNP_A-2300346   55886698    C   0.2531   0.2653    G       0.4636        0.496       0.9384 
   1   SNP_A-1930887   55888386    G   0.4146   0.4387    A         1.43       0.2318       0.9059 
   1   SNP_A-1824943   55911323    A   0.4165   0.4044    G        0.364       0.5463        1.051 
   1   SNP_A-2278793   55923597    A   0.3622   0.3752    T       0.4307       0.5116       0.9459 
   1   SNP_A-4227141   55925834    A   0.4083   0.4029    G      0.07392       0.7857        1.023 
   1   SNP_A-1859783   55980120    G   0.1615   0.1525    A       0.3616       0.5476         1.07 
   1   SNP_A-2024433   56006189    G  0.08792   0.1045    A         1.84       0.1749        0.826 
   1   SNP_A-1882615   56091975    C  0.07917  0.05905    G          3.9       0.0483         1.37 
   1   SNP_A-2038629   56092879    A   0.2083    0.182    G        2.677       0.1018        1.183 
   1   SNP_A-2022770   56101184    C   0.4905   0.4816    A       0.1869       0.6655        1.036 
   1   SNP_A-2156346   56107825    T   0.1747    0.206    G        3.721      0.05372        0.816 
   1   SNP_A-2091754   56132185    G   0.2526   0.2772    A        1.843       0.1746       0.8813 
   1   SNP_A-1810099   56147868    T    0.167   0.1965    C        3.417      0.06454       0.8199 
   1   SNP_A-2144806   56169950    T    0.242   0.2781    A        3.925      0.04758       0.8291 
   1   SNP_A-2275356   56193725    C  0.07604  0.09312    T        2.211        0.137       0.8015 
   1   SNP_A-1841015   56197709    T   0.1906   0.2005    G       0.3699       0.5431       0.9391 
   1   SNP_A-2022882   56202717    C   0.1044  0.08489    T        2.721      0.09903        1.256 
   1   SNP_A-2310259   56207299    T   0.2615   0.2942    C         3.16      0.07544       0.8494 
   1   SNP_A-4227151   56207400    A  0.07368  0.09679    T        3.927       0.0475       0.7422 
   1   SNP_A-4234484   56211239    A   0.2651   0.2722    G       0.1502       0.6983       0.9649 
   1   SNP_A-1881957   56211349    C   0.2708   0.2794    T        0.219       0.6398       0.9581 
   1   SNP_A-2022990   56211917    G   0.2708   0.2821    T       0.3796       0.5378       0.9452 
   1   SNP_A-2146418   56212014    C   0.2708     0.28    T        0.252       0.6157       0.9551 
   1   SNP_A-2023022   56212497    A   0.2693   0.2709    C     0.007501        0.931        0.992 
   1   SNP_A-4230641   56274828    G    0.428   0.4669    C         3.66      0.05572       0.8543 
   1   SNP_A-2131781   56278714    A   0.4561   0.4848    G        1.967       0.1608       0.8911 
   1   SNP_A-4216313   56338505    T   0.3541   0.3665    G       0.3932       0.5306       0.9477 
   1   SNP_A-2291209   56354560    T   0.3891   0.3625    C        1.815        0.178         1.12 
   1   SNP_A-2058705   56389549    T   0.3697   0.3844    C       0.5451       0.4603       0.9394 
   1   SNP_A-4230229   56408394    G   0.3894   0.3558    T          2.9      0.08859        1.154 
   1   SNP_A-2255091   56417155    G   0.2365   0.2559    A        1.218       0.2697       0.9004 
   1   SNP_A-1923187   56433228    T  0.09787   0.1009    C      0.05964       0.8071       0.9669 
   1   SNP_A-1949459   56461793    A   0.3887   0.3563    G        2.694       0.1007        1.149 
   1   SNP_A-2234631   56461953    G   0.1946   0.1902    A      0.07209       0.7883        1.028 
   1   SNP_A-1823584   56472962    G   0.4979   0.4887    T       0.2028       0.6525        1.037 
   1   SNP_A-2061486   56475201    A   0.4864   0.4737    G       0.3857       0.5346        1.052 
   1   SNP_A-1861855   56475373    A   0.4854   0.4738    G        0.323       0.5698        1.048 
   1   SNP_A-1839273   56475984    A   0.4979   0.4875    G       0.2594       0.6105        1.043 
   1   SNP_A-1835543   56488995    A   0.3058   0.3127    G       0.1298       0.7186       0.9686 
   1   SNP_A-2194296   56489014    A   0.3113   0.3194    G       0.1793        0.672       0.9634 
   1   SNP_A-1848974   56496993    T   0.1946   0.2061    C       0.4783       0.4892       0.9308 
   1   SNP_A-4222121   56513280    G   0.1812   0.1773    A      0.06346       0.8011        1.027 
   1   SNP_A-2302611   56520770    T   0.3827    0.365    A       0.7944       0.3728        1.078 
   1   SNP_A-2025492   56529079    T  0.08977   0.1064    C        1.834       0.1756       0.8284 
   1   SNP_A-2025516   56530556    G   0.1946   0.1935    A     0.004244       0.9481        1.007 
   1   SNP_A-2025542   56530834    C  0.09271   0.1138    T        2.807      0.09388       0.7961 
   1   SNP_A-2117191   56531856    G   0.2715   0.2704    A     0.003461       0.9531        1.006 
   1   SNP_A-2218195   56534511    A   0.1952   0.1921    G      0.03652       0.8485         1.02 
   1   SNP_A-2247625   56534930    A  0.09271   0.1142    G        2.931      0.08692       0.7923 
   1   SNP_A-2066349   56535031    G   0.2797   0.2678    A       0.4291       0.5124        1.062 
   1   SNP_A-2026113   56557944    T   0.3061   0.2935    C       0.4558       0.4996        1.062 
   1   SNP_A-4222108   56563373    T   0.3172   0.3401    A        1.399       0.2369       0.9017 
   1   SNP_A-2026309   56593239    C   0.4528   0.4687    T        0.606       0.4363       0.9381 
   1   SNP_A-2233965   56617209    C   0.4344   0.4568    A        1.222        0.269       0.9131 
   1   SNP_A-2108991   56617240    C   0.0929  0.09637    T      0.08376       0.7723       0.9603 
   1   SNP_A-4201089   56624714    C   0.1213   0.1136    G       0.3477       0.5554        1.077 
   1   SNP_A-2136197   56650097    G      0.5   0.4713    A        1.986       0.1587        1.122 
   1   SNP_A-2177805   56708870    T    0.478   0.4675    G       0.2619       0.6088        1.043 
   1   SNP_A-2284888   56713502    C   0.1276   0.1311    T      0.06387       0.8005       0.9696 
   1   SNP_A-1932447   56726527    T    0.299   0.2981    C      0.00199       0.9644        1.004 
   1   SNP_A-2214317   56744988    A   0.2484   0.2422    G       0.1262       0.7224        1.034 
   1   SNP_A-2241074   56746679    T   0.2244   0.2516    C         2.41       0.1205       0.8609 
   1   SNP_A-2311567   56746866    C   0.3215   0.3427    G        1.211        0.271       0.9087 
   1   SNP_A-1941851   56747404    A   0.3205   0.3456    G          1.7       0.1922       0.8929 
   1   SNP_A-2225139   56774630    G  0.09519  0.09312    C      0.02994       0.8626        1.024 
   1   SNP_A-2144520   56796520    A   0.0762   0.1005    C        4.262      0.03897       0.7383 
   1   SNP_A-2240171   56805056    T  0.06709  0.08573    G        2.862      0.09067       0.7669 
   1   SNP_A-2028012   56814923    T   0.4603   0.4426    C       0.7644       0.3819        1.074 
   1   SNP_A-4231584   56842202    A   0.4766   0.4637    T       0.3939       0.5302        1.053 
   1   SNP_A-1946127   56899238    T   0.4559   0.4458    C       0.2456       0.6202        1.042 
   1   SNP_A-1900762   56899463    A   0.1217   0.1375    C        1.254       0.2629       0.8697 
   1   SNP_A-2130663   56899507    T   0.1002   0.1085    C       0.4364       0.5089       0.9148 
   1   SNP_A-4202067   56903176    G   0.4717   0.4687    A      0.02125       0.8841        1.012 
   1   SNP_A-1832915   56905582    T   0.4927   0.5006    C       0.1505       0.6981       0.9688 
   1   SNP_A-2000072   56922085    G   0.4304   0.4204    A        0.244       0.6214        1.042 
   1   SNP_A-1960148   56925602    G   0.4979   0.4981    C     0.000136       0.9907        0.999 
   1   SNP_A-2058036   56930132    A  0.04927  0.05303    G       0.1723        0.678       0.9253 
   1   SNP_A-2028804   56949976    A  0.04896  0.05119    T       0.0623       0.8029       0.9542 
   1   SNP_A-2028928   56959948    C   0.3084   0.3333    G        1.687       0.1939       0.8919 
   1   SNP_A-2144767   56978183    T   0.3473   0.3642    C        0.724       0.3948       0.9292 
   1   SNP_A-2115436   56978254    T  0.07516  0.07538    C    0.0004169       0.9837       0.9968 
   1   SNP_A-1838885   56987614    T   0.2794   0.2694    C       0.3008       0.5834        1.052 
   1   SNP_A-4217979   56990747    T   0.1919   0.1913    C     0.001415         0.97        1.004 
   1   SNP_A-2157048   56991085    C   0.1927   0.2297    G        4.856      0.02754       0.8005 
   1   SNP_A-2029184   56995187    G   0.2247   0.2685    A        6.047      0.01393       0.7897 
   1   SNP_A-4216825   57013822    A  0.09395  0.08448    G       0.6684       0.4136        1.124 
   1   SNP_A-1828709   57019147    A   0.4708   0.4812    G       0.2624       0.6085        0.959 
   1   SNP_A-2163225   57022146    C  0.08159   0.1113    A        5.841      0.01565       0.7097 
   1   SNP_A-2029714   57042681    A   0.1258   0.1264    G     0.002095       0.9635       0.9944 
   1   SNP_A-1923160   57056357    G   0.2912   0.2815    A       0.2772       0.5985        1.049 
   1   SNP_A-1834332   57063959    T   0.4313   0.4487    C       0.7392       0.3899       0.9317 
   1   SNP_A-1844224   57064108    C   0.3208   0.3088    T       0.4072       0.5234        1.058 
   1   SNP_A-2233568   57098443    T   0.4969   0.4738    C        1.282       0.2575        1.097 
   1   SNP_A-1854202   57115844    C   0.3375   0.3544    A        0.753       0.3855       0.9281 
   1   SNP_A-2000073   57121024    T   0.1167   0.1055    C       0.7675        0.381         1.12 
   1   SNP_A-4216947   57121995    T   0.1365   0.1361    A    0.0005306       0.9816        1.003 
   1   SNP_A-2030833   57122202    C   0.3344   0.3528    T       0.8869       0.3463       0.9218 
   1   SNP_A-2237659   57129064    C   0.1743   0.1635    T        0.499       0.4799         1.08 
   1   SNP_A-2154910   57148459    T  0.09119  0.06866    C        4.267      0.03886        1.361 
   1   SNP_A-1903585   57148638    A  0.07083  0.05493    G        2.655       0.1033        1.312 
   1   SNP_A-2157809   57149760    G   0.2375   0.2647    A        2.336       0.1265       0.8654 
   1   SNP_A-2225931   57150167    A   0.2275   0.2566    G        2.731      0.09842       0.8531 
   1   SNP_A-1895216   57150398    C   0.1746   0.1619    T        0.667       0.4141        1.095 
   1   SNP_A-2037135   57152227    C   0.0931  0.06866    T        4.982      0.02562        1.392 
   1   SNP_A-1910012   57152280    A  0.09375  0.06866    G        5.249      0.02196        1.403 
   1   SNP_A-1888688   57152620    A  0.09382  0.06899    G        5.032      0.02489        1.397 
   1   SNP_A-2171446   57168602    G   0.2751   0.2909    A       0.7318       0.3923       0.9252 
   1   SNP_A-2051685   57169130    T   0.2751   0.2935    C       0.9825       0.3216       0.9138 
   1   SNP_A-2283382   57169627    G   0.2731     0.29    A        0.838         0.36       0.9199 
   1   SNP_A-1880637   57191814    G   0.3727   0.3805    T        0.156       0.6928       0.9672 
   1   SNP_A-1884764   57201177    G   0.2198   0.2338    A       0.6631       0.4155       0.9235 
   1   SNP_A-2032313   57203393    T  0.09375   0.1149    G          2.8      0.09427       0.7972 
   1   SNP_A-2312080   57220328    G   0.1542   0.1675    A       0.7838        0.376       0.9059 
   1   SNP_A-1871253   57220408    G   0.1519   0.1675    A        1.069       0.3012       0.8902 
   1   SNP_A-2038364   57240523    C  0.06054   0.0725    T        1.351        0.245       0.8244 
   1   SNP_A-1958422   57241379    A   0.0595  0.06813    C       0.7348       0.3913       0.8654 
   1   SNP_A-1940312   57251444    G      0.1   0.1161    A        1.589       0.2074       0.8459 
   1   SNP_A-2272132   57273865    T   0.1593   0.1785    C        1.552       0.2129       0.8721 
   1   SNP_A-2127645   57284109    G   0.4062   0.4081    A     0.008737       0.9255       0.9923 
   1   SNP_A-1934139   57298069    G   0.4968   0.4748    A         1.16       0.2814        1.092 
   1   SNP_A-1856537   57307786    A   0.1517    0.179    C        3.115      0.07759       0.8201 
   1   SNP_A-2033525   57310240    T   0.3027   0.3306    C        2.145       0.1431       0.8789 
   1   SNP_A-2099626   57347657    G   0.2035   0.1891    T       0.7945       0.3727        1.096 
   1   SNP_A-2034289   57353417    T   0.2021   0.1891    C       0.6433       0.4225        1.086 
   1   SNP_A-2053541   57357309    G   0.2812   0.2659    A       0.7132       0.3984         1.08 
   1   SNP_A-2034515   57367878    T   0.2062   0.1909    G       0.8988       0.3431        1.102 
   1   SNP_A-2034530   57368171    G   0.2255    0.204    C        1.634       0.2012        1.136 
   1   SNP_A-2272205   57378477    T   0.2042   0.1856    A        1.319       0.2507        1.126 
   1   SNP_A-2034863   57388102    T   0.1036  0.08797    C        1.698       0.1926        1.198 
   1   SNP_A-1781354   57409886    A   0.4323     0.43    G      0.01285       0.9097        1.009 
   1   SNP_A-1927743   57419712    A   0.4341   0.4318    G      0.01301       0.9092        1.009 
   1   SNP_A-4193694   57424397    C   0.1015  0.07707    T        4.517      0.03355        1.352 
   1   SNP_A-2184413   57436511    G   0.3312   0.3392    T       0.1687       0.6812       0.9651 
   1   SNP_A-2036006   57444251    A   0.4509   0.4557    G      0.05436       0.8156       0.9811 
   1   SNP_A-2036012   57444441    G   0.3326   0.3542    A        1.228       0.2678       0.9088 
   1   SNP_A-4217410   57444667    T   0.4468   0.4568    C       0.2445        0.621       0.9602 
   1   SNP_A-4217411   57444685    C  0.09708    0.095    A      0.02986       0.8628        1.024 
   1   SNP_A-2170083   57445014    C  0.09519  0.09551    G    0.0006987       0.9789       0.9963 
   1   SNP_A-4225092   57451781    C   0.4895   0.4875    T     0.009965       0.9205        1.008 
   1   SNP_A-2147038   57469647    C   0.3476   0.3361    T       0.3515       0.5532        1.053 
   1   SNP_A-2080706   57470589    A  0.06828  0.06775    C     0.002577       0.9595        1.008 
   1   SNP_A-2145118   57470705    A   0.3542   0.3425    C       0.3605       0.5482        1.053 
   1   SNP_A-2170535   57481946    T   0.4384   0.4342    C      0.04301       0.8357        1.017 
   1   SNP_A-2036740   57487117    A   0.4313   0.4292    G       0.0103       0.9192        1.008 
   1   SNP_A-4240059   57494319    C  0.08038  0.07054    T       0.8446       0.3581        1.152 
   1   SNP_A-4217500   57495341    A   0.3452   0.3569    G       0.3581       0.5496         0.95 
   1   SNP_A-2218496   57499337    G   0.3473   0.3562    C       0.2061       0.6499       0.9618 
   1   SNP_A-2037081   57513751    G   0.4853   0.4544    A        2.267       0.1322        1.132 
   1   SNP_A-4217512   57513917    C   0.4374   0.4289    T       0.1702         0.68        1.035 
   1   SNP_A-2107430   57515832    A   0.2833   0.2978    T       0.6033       0.4373       0.9324 
   1   SNP_A-2294588   57519991    G   0.4811   0.4573    A        1.363        0.243          1.1 
   1   SNP_A-2167712   57538974    C   0.4958   0.4657    G         2.19       0.1389        1.128 
   1   SNP_A-2000075   57572873    A   0.4737   0.4668    G       0.1142       0.7354        1.028 
   1   SNP_A-2038004   57573933    A   0.1294   0.1375    G       0.3347       0.5629       0.9326 
   1   SNP_A-2038015   57574538    A    0.101  0.09675    G       0.1244       0.7243        1.049 
   1   SNP_A-2292232   57574843    A   0.1297   0.1373    G       0.2988       0.5847       0.9362 
   1   SNP_A-2216970   57588812    C   0.4531   0.4538    A     0.001129       0.9732       0.9972 
   1   SNP_A-1796630   57589077    C   0.4531   0.4536    T    0.0006269         0.98       0.9979 
   1   SNP_A-2120284   57599061    G  0.09792   0.1124    A        1.311       0.2522       0.8575 
   1   SNP_A-2071524   57599354    T   0.4531   0.4526    C    0.0007753       0.9778        1.002 
   1   SNP_A-1886435   57601133    G    0.454   0.4537    A     0.000193       0.9889        1.001 
   1   SNP_A-2038710   57619663    C   0.1198   0.1167    A      0.05415        0.816         1.03 
   1   SNP_A-1913739   57623323    C   0.2198   0.2328    T       0.5802       0.4462       0.9282 
   1   SNP_A-4217688   57629898    G   0.4624   0.4456    T       0.6741       0.4116         1.07 
   1   SNP_A-2039047   57629978    C   0.4332   0.4237    A       0.2227        0.637         1.04 
   1   SNP_A-1798422   57632109    C   0.4332   0.4195    T       0.4618       0.4968        1.058 
   1   SNP_A-4236275   57632803    A   0.4344   0.4186    T       0.6071       0.4359        1.066 
   1   SNP_A-1854904   57635326    A    0.122   0.1203    G      0.01735       0.8952        1.017 
   1   SNP_A-1873140   57635975    A   0.1187   0.1193    G     0.002184       0.9627       0.9941 
   1   SNP_A-4217225   57687136    G   0.4846   0.4764    C       0.1571       0.6918        1.034 
   1   SNP_A-4217762   57706622    T  0.06042  0.06492    C       0.2054       0.6504       0.9262 
   1   SNP_A-2136085   57717390    T    0.193   0.1881    G      0.09603       0.7566        1.033 
   1   SNP_A-2182288   57775623    G   0.2463   0.2299    A       0.8805       0.3481        1.094 
   1   SNP_A-2034470   57775997    A   0.2443   0.2285    T       0.8334       0.3613        1.091 
   1   SNP_A-4238458   57776392    C   0.2458   0.2263    A        1.285       0.2569        1.115 
   1   SNP_A-1885494   57777766    C   0.2219   0.2072    A       0.7676        0.381        1.091 
   1   SNP_A-2251726   57787900    T   0.2213   0.2066    C       0.7728       0.3793        1.091 
   1   SNP_A-4217872   57822727    A   0.2568   0.2679    G       0.3697       0.5432       0.9447 
   1   SNP_A-2056805   57835084    A   0.2715   0.2863    T       0.6449       0.4219       0.9292 
   1   SNP_A-1837769   57842832    G   0.4323   0.4219    A       0.2639       0.6075        1.044 
   1   SNP_A-2311191   57856750    G    0.424   0.4175    A       0.1027       0.7486        1.027 
   1   SNP_A-1830339   57897638    T   0.1417   0.1375    G      0.08701        0.768        1.035 
   1   SNP_A-1862135   57902224    A   0.3885   0.4238    G        3.073      0.07958       0.8641 
   1   SNP_A-4201340   57935204    C   0.5021   0.4756    T        1.685       0.1943        1.112 
   1   SNP_A-2221587   57949591    A   0.3625   0.3708    G       0.1773       0.6737       0.9649 
   1   SNP_A-2221450   57950866    G   0.3619   0.3706    A       0.1949       0.6589       0.9632 
   1   SNP_A-2257158   57996800    A  0.06771  0.08801    T        3.348       0.0673       0.7525 
   1   SNP_A-4216117   57996920    A  0.09362   0.1085    G        1.413       0.2346       0.8486 
   1   SNP_A-4203408   57999110    G   0.4465   0.4334    A       0.4173       0.5183        1.055 
   1   SNP_A-2042637   57999180    A   0.1221   0.1199    G      0.02934        0.864        1.022 
   1   SNP_A-2042660   57999783    A   0.4434   0.4331    G       0.2563       0.6127        1.043 
   1   SNP_A-2042674   58002223    G   0.1266   0.1223    C      0.09918       0.7528         1.04 
   1   SNP_A-2042790   58007347    C   0.4651   0.4568    T       0.1646       0.6849        1.034 
   1   SNP_A-1929472   58011133    T   0.1785   0.1475    C        4.303      0.03804        1.256 
   1   SNP_A-2062517   58011280    C   0.4693   0.4563    T        0.407       0.5235        1.054 
   1   SNP_A-4230133   58033128    T   0.3643   0.3158    A        6.334      0.01185        1.242 
   1   SNP_A-2117324   58036355    A   0.4365   0.4479    G       0.3194       0.5719       0.9546 
   1   SNP_A-2121507   58043597    C   0.1469   0.1381    A       0.3784       0.5385        1.074 
   1   SNP_A-2251986   58043873    A   0.1505   0.1373    C       0.8514       0.3562        1.113 
   1   SNP_A-2059190   58098782    A    0.108   0.1302    G         2.75      0.09724       0.8088 
   1   SNP_A-4198968   58110103    C   0.2866   0.2337    T        8.841     0.002945        1.317 
   1   SNP_A-4218127   58117553    T   0.1691   0.2155    C        8.027     0.004609       0.7408 
   1   SNP_A-1893902   58134473    T   0.2938   0.2334    C        11.46    0.0007111        1.366 
   1   SNP_A-1905992   58148554    C   0.3479   0.2971    T        7.162     0.007448        1.262 
   1   SNP_A-4196961   58166819    C  0.05833  0.06929    T        1.182       0.2769       0.8321 
   1   SNP_A-4207538   58167272    T   0.4087   0.3594    C        6.043      0.01396        1.232 
   1   SNP_A-2309777   58177211    T  0.05975  0.07062    C        1.138       0.2861       0.8362 
   1   SNP_A-4223776   58177712    C   0.4729   0.4469    G        1.632       0.2014         1.11 
   1   SNP_A-1872630   58177904    A  0.06054  0.06738    G       0.4609       0.4972        0.892 
   1   SNP_A-2304812   58181012    C   0.4745   0.4547    T        0.917       0.3383        1.083 
   1   SNP_A-2304939   58181443    T   0.4686   0.4551    A       0.4434       0.5055        1.056 
   1   SNP_A-1855696   58182343    A   0.4645   0.4806    T       0.6263       0.4287       0.9373 
   1   SNP_A-2133621   58184863    T  0.06042  0.07071    C        1.019       0.3127        0.845 
   1   SNP_A-2103627   58185709    G   0.4749   0.4492    C          1.6        0.206        1.109 
   1   SNP_A-1873286   58193423    T  0.06458  0.07875    G         1.77       0.1834       0.8077 
   1   SNP_A-2098089   58193448    A  0.06042  0.07179    G        1.232        0.267       0.8314 
   1   SNP_A-1846718   58202687    G  0.05937  0.07143    C        1.395       0.2375       0.8206 
   1   SNP_A-2080455   58202784    T   0.4268    0.409    G       0.7747       0.3788        1.076 
   1   SNP_A-2242776   58211565    C  0.06159  0.06775    G       0.3722       0.5418        0.903 
   1   SNP_A-2305992   58221472    A  0.06276  0.07152    G       0.7207       0.3959       0.8694 
   1   SNP_A-2069750   58222617    T  0.06092  0.06801    G       0.4892       0.4843       0.8891 
   1   SNP_A-2196605   58224902    G  0.06458     0.07    A       0.2779       0.5981       0.9173 
   1   SNP_A-1878165   58238604    C   0.4801   0.4657    T       0.5023       0.4785         1.06 
   1   SNP_A-4221763   58245134    T   0.4413   0.4394    C     0.008986       0.9245        1.008 
   1   SNP_A-1926365   58245253    A   0.0875    0.098    T        0.777       0.3781       0.8826 
   1   SNP_A-4206288   58245351    A  0.06695  0.06587    G      0.01113        0.916        1.017 
   1   SNP_A-2242854   58250950    T  0.08947    0.099    C       0.6257        0.429       0.8943 
   1   SNP_A-2299158   58273554    A   0.4229   0.4361    T       0.4242       0.5149       0.9477 
   1   SNP_A-1792847   58273749    C   0.4269   0.4463    T       0.9148       0.3388       0.9242 
   1   SNP_A-2215745   58275555    T   0.4224   0.4355    G       0.4189       0.5175       0.9479 
   1   SNP_A-2046332   58276996    A   0.4281   0.4451    C       0.6998       0.4028       0.9334 
   1   SNP_A-4221913   58300416    T   0.1945   0.1839    G        0.429       0.5125        1.071 
   1   SNP_A-2118371   58300597    C   0.1917   0.1804    T       0.5062       0.4768        1.077 
   1   SNP_A-1809906   58301564    T   0.1917   0.1804    C       0.5062       0.4768        1.077 
   1   SNP_A-2145024   58309949    G   0.3688   0.3792    A       0.2806       0.5963       0.9562 
   1   SNP_A-2046946   58329186    C    0.148   0.1663    T        1.479        0.224       0.8711 
   1   SNP_A-1802881   58343867    G    0.151   0.1635    A       0.7001       0.4027         0.91 
   1   SNP_A-1947473   58351082    G   0.1799   0.1904    C       0.4327       0.5107       0.9329 
   1   SNP_A-4218393   58355567    C   0.2793   0.2935    A       0.5882       0.4431       0.9329 
   1   SNP_A-2052896   58362661    T   0.1427   0.1525    C       0.4541       0.5004       0.9251 
   1   SNP_A-2081877   58398089    C   0.1447   0.1403    T      0.09491        0.758        1.037 
   1   SNP_A-1844209   58424338    A     0.15   0.1539    G      0.07214       0.7883       0.9699 
   1   SNP_A-2245375   58425043    C   0.1952   0.1966    G     0.007786       0.9297        0.991 
   1   SNP_A-1808146   58441501    A   0.3111   0.3358    C        1.672        0.196        0.893 
   1   SNP_A-2027849   58443805    A   0.1512   0.1585    C       0.2398       0.6243       0.9458 
   1   SNP_A-2226803   58446103    G   0.1538   0.1586    C       0.1038       0.7474       0.9643 
   1   SNP_A-2256865   58446296    A   0.1032    0.131    G        4.299      0.03815       0.7634 
   1   SNP_A-2221116   58464265    G   0.2342   0.2459    A       0.4461       0.5042       0.9379 
   1   SNP_A-2297426   58476016    G     0.38   0.3656    A       0.5275       0.4676        1.063 
   1   SNP_A-4198866   58476873    T   0.3803   0.3641    A       0.6656       0.4146        1.072 
   1   SNP_A-2064916   58489998    G   0.4547   0.4542    A    0.0006836       0.9791        1.002 
   1   SNP_A-1846869   58537893    A   0.2495   0.2306    C        1.169       0.2796        1.109 
   1   SNP_A-4218529   58556559    T   0.1096  0.09762    C       0.9378       0.3329        1.138 
   1   SNP_A-2296087   58575196    G   0.3504   0.3318    A       0.9147       0.3389        1.086 
   1   SNP_A-1811511   58592505    A   0.4573   0.4449    G       0.3703       0.5429        1.051 
   1   SNP_A-2208723   58607550    A   0.1411   0.1377    G      0.05692       0.8114        1.029 
   1   SNP_A-2082072   58623846    T   0.1077  0.09545    C       0.9782       0.3227        1.144 
   1   SNP_A-1957979   58624036    A   0.1073  0.09426    G        1.142       0.2852        1.155 
   1   SNP_A-2125750   58624579    C    0.312   0.3046    T       0.1518       0.6969        1.035 
   1   SNP_A-1951363   58624926    A  0.08873  0.07161    G        2.436       0.1186        1.262 
   1   SNP_A-1847384   58645411    C   0.3549   0.3573    G      0.01551       0.9009       0.9894 
   1   SNP_A-2029422   58666638    C   0.1203   0.1112    T       0.4888       0.4845        1.093 
   1   SNP_A-1813979   58675926    T   0.3894   0.3961    C       0.1149       0.7346        0.972 
   1   SNP_A-2051039   58680733    A   0.1472   0.1539    G       0.2131       0.6444       0.9485 
   1   SNP_A-4218701   58681838    A   0.1127   0.1203    G       0.3306       0.5653       0.9291 
   1   SNP_A-1932679   58698784    C   0.4708   0.4657    T      0.06434       0.7998        1.021 
   1   SNP_A-2246158   58702269    C  0.07668  0.07443    T      0.04324       0.8353        1.033 
   1   SNP_A-2301115   58704777    A   0.1266   0.1286    G      0.02216       0.8817       0.9818 
   1   SNP_A-1945511   58706046    T   0.1716   0.1731    C     0.008581       0.9262       0.9899 
   1   SNP_A-2134166   58715121    C  0.07083  0.06367    T       0.4971       0.4808        1.121 
   1   SNP_A-2182400   58715618    G    0.357   0.3594    C      0.01477       0.9033       0.9897 
   1   SNP_A-2200364   58715763    G   0.4717    0.476    T      0.04376       0.8343        0.983 
   1   SNP_A-2194511   58724809    T  0.07082  0.06503    A        0.314       0.5753        1.096 
   1   SNP_A-1865246   58724834    C   0.2854   0.2953    G       0.2813       0.5958       0.9534 
   1   SNP_A-4196168   58792108    C   0.1023   0.1065    A       0.1083       0.7421       0.9566 
   1   SNP_A-2206858   58793902    G   0.1065    0.106    A     0.001677       0.9673        1.005 
   1   SNP_A-4238484   58794626    A   0.1017   0.1013    G      0.00115       0.9729        1.005 
   1   SNP_A-1869618   58794836    T   0.1072   0.1045    C      0.04753       0.8274         1.03 
   1   SNP_A-2279188   58808694    G   0.1062   0.1049    A      0.01214       0.9122        1.015 
   1   SNP_A-2031483   58808729    G   0.2885   0.2934    C      0.06812       0.7941       0.9768 
   1   SNP_A-2053138   58823582    A   0.1534   0.1685    G        1.002       0.3169       0.8942 
   1   SNP_A-2053147   58823970    A   0.1555   0.1688    G       0.7694       0.3804       0.9068 
   1   SNP_A-1953359   58834856    G   0.3499   0.3523    A       0.0154       0.9012       0.9893 
   1   SNP_A-2279932   58835513    T   0.2443     0.24    G      0.05932       0.8076        1.023 
   1   SNP_A-2147111   58835629    A   0.1981   0.2105    G        0.558       0.4551       0.9267 
   1   SNP_A-1838022   58864347    G   0.4581   0.4476    A       0.2665       0.6057        1.043 
   1   SNP_A-2042156   58877088    C   0.1521   0.1454    T         0.21       0.6468        1.054 
   1   SNP_A-4224314   58877427    C   0.3779   0.3769    T     0.002638        0.959        1.004 
   1   SNP_A-1922790   58877848    C    0.151   0.1454    T       0.1496       0.6989        1.045 
   1   SNP_A-2191009   58882606    T   0.1785   0.1856    C       0.2037       0.6518       0.9533 
   1   SNP_A-2194827   58882755    G   0.3458   0.3503    T      0.05293        0.818       0.9804 
   1   SNP_A-2054048   58884645    T   0.1792   0.1871    G       0.2459         0.62       0.9488 
   1   SNP_A-1930001   58885621    A   0.1787    0.193    G       0.7752       0.3786       0.9102 
   1   SNP_A-4202772   58887026    G   0.3396   0.3425    A       0.0227       0.8802       0.9871 
   1   SNP_A-4219013   58909861    G    0.151   0.1442    A       0.2247       0.6355        1.056 
   1   SNP_A-1844404   58910760    G    0.151   0.1442    A       0.2247       0.6355        1.056 
   1   SNP_A-2143544   58913953    A   0.3138   0.3154    G     0.006982       0.9334       0.9927 
   1   SNP_A-2253484   58931650    T   0.4958   0.4988    G      0.02061       0.8859       0.9883 
   1   SNP_A-2160931   58934736    G   0.4958    0.495    A      0.00157       0.9684        1.003 
   1   SNP_A-2055189   58970144    C   0.1962   0.2097    G       0.6707       0.4128       0.9199 
   1   SNP_A-4219066   58977690    T   0.3225   0.3281    C      0.08485       0.7708       0.9749 
   1   SNP_A-2235427   58987013    A   0.3141   0.3242    G       0.2784       0.5978       0.9547 
   1   SNP_A-1945936   58988379    A   0.3172   0.3125    G      0.06165       0.8039        1.022 
   1   SNP_A-1843232   59004541    T   0.2119   0.1941    G        1.179       0.2775        1.116 
   1   SNP_A-2092375   59026283    A  0.09539   0.0943    G     0.008153       0.9281        1.013 
   1   SNP_A-1890933   59031467    T   0.3032   0.2879    C       0.6724       0.4122        1.076 
   1   SNP_A-2270097   59073806    A   0.3635   0.3845    G        1.125       0.2888       0.9143 
   1   SNP_A-2059209   59092096    T   0.2871   0.2959    C       0.2237       0.6362       0.9583 
   1   SNP_A-2293516   59103351    A   0.2854   0.3065    G        1.273       0.2592       0.9038 
   1   SNP_A-2112943   59145052    A   0.4813   0.4981    G       0.6841       0.4082       0.9347 
   1   SNP_A-1836261   59195377    A   0.2149   0.2129    C      0.01343       0.9077        1.012 
   1   SNP_A-4198788   59195414    T   0.1623   0.1749    G       0.6432       0.4226       0.9143 
   1   SNP_A-1788913   59244641    T   0.1726   0.1749    C      0.02132       0.8839       0.9843 
   1   SNP_A-2215288   59255679    C    0.101  0.09125    G       0.6696       0.4132        1.119 
   1   SNP_A-2000086   59255843    A   0.4219    0.425    T      0.02399       0.8769       0.9873 
   1   SNP_A-2032520   59259716    T   0.3583   0.3452    A       0.4555       0.4997        1.059 
   1   SNP_A-2305326   59297095    T    0.272   0.2472    C        1.927       0.1651        1.138 
   1   SNP_A-1884933   59298159    G   0.4415   0.4276    A       0.4755       0.4905        1.058 
   1   SNP_A-2208538   59298787    G   0.1677    0.179    A       0.5278       0.4675       0.9244 
   1   SNP_A-2123389   59313399    A   0.4415    0.446    G      0.04765       0.8272       0.9822 
   1   SNP_A-2277816   59332100    G   0.4531   0.4394    A       0.4594       0.4979        1.057 
   1   SNP_A-2121961   59366817    C   0.1247  0.09962    G        3.877      0.04895        1.288 
   1   SNP_A-1880524   59368837    A    0.118  0.09862    C        2.341        0.126        1.223 
   1   SNP_A-2058142   59369518    G   0.4573   0.4167    A        4.032      0.04465         1.18 
   1   SNP_A-2058207   59371573    C   0.1216  0.09923    G        3.059       0.0803        1.256 
   1   SNP_A-2183113   59374007    T   0.2871   0.3256    C        4.158      0.04143       0.8339 
   1   SNP_A-2248078   59379228    G   0.4464   0.4673    A        1.039        0.308       0.9195 
   1   SNP_A-2028481   59391404    T   0.1785   0.1816    C      0.04025        0.841       0.9789 
   1   SNP_A-2241457   59419566    A   0.1768   0.1811    G      0.07505       0.7841       0.9712 
   1   SNP_A-1821712   59421704    G   0.2218   0.2294    A       0.1982       0.6562       0.9573 
   1   SNP_A-1865349   59433697    G  0.08176   0.1094    A        5.116       0.0237       0.7246 
   1   SNP_A-2059334   59438130    T   0.3295   0.3734    C        5.002      0.02531       0.8245 
   1   SNP_A-2025043   59483867    T   0.1684   0.1836    C       0.9413        0.332       0.9006 
   1   SNP_A-2240086   59502711    T   0.1025   0.1079    C       0.1806       0.6708       0.9446 
   1   SNP_A-2060358   59519568    A    0.249   0.2237    G        2.135       0.1439         1.15 
   1   SNP_A-2266255   59528144    T   0.1138   0.0995    C        1.298       0.2545        1.162 
   1   SNP_A-2087247   59528680    A   0.2479   0.2234    T        2.019       0.1554        1.146 
   1   SNP_A-2060624   59545972    C     0.25   0.2258    G        1.935       0.1642        1.143 
   1   SNP_A-2251456   59572099    A   0.3698   0.3346    T        3.281      0.07009        1.167 
   1   SNP_A-2061310   59595832    A   0.2573     0.24    G       0.9668       0.3255        1.097 
   1   SNP_A-1840288   59602990    A   0.2818   0.2622    G        1.173       0.2789        1.104 
   1   SNP_A-4228353   59617059    A   0.3718   0.3567    G       0.5912        0.442        1.068 
   1   SNP_A-1947643   59642192    A   0.3264   0.3246    G     0.008504       0.9265        1.008 
   1   SNP_A-2310108   59650363    T  0.08958  0.09637    C       0.3249       0.5687       0.9226 
   1   SNP_A-4204474   59655946    G   0.2323   0.2159    A       0.9082       0.3406        1.099 
   1   SNP_A-2074696   59662997    G   0.1458   0.1529    T        0.237       0.6264       0.9456 
   1   SNP_A-2062005   59663878    G   0.4749   0.4694    A      0.07369        0.786        1.022 
   1   SNP_A-1834198   59667572    G   0.3507    0.368    A       0.7703       0.3801       0.9279 
   1   SNP_A-1928732   59668122    A   0.3507   0.3677    G        0.745       0.3881       0.9291 
   1   SNP_A-1815453   59718938    G   0.4766   0.5119    A        2.948      0.08598       0.8683 
   1   SNP_A-2270835   59724843    T   0.2816   0.2784    C      0.02942       0.8638        1.016 
   1   SNP_A-1838482   59749607    G      0.4   0.3841    A       0.6382       0.4244        1.069 
   1   SNP_A-2302012   59781103    G   0.1117   0.1361    A        3.217      0.07286       0.7982 
   1   SNP_A-2182768   59793506    C  0.09499   0.1142    T        2.323       0.1275       0.8139 
   1   SNP_A-4199623   59796529    C      0.5   0.4969    T      0.02335       0.8786        1.013 
   1   SNP_A-2271085   59817808    C   0.1073   0.1199    T       0.9292       0.3351       0.8826 
   1   SNP_A-2233715   59817878    A   0.1075     0.12    G       0.9154       0.3387       0.8834 
   1   SNP_A-2107162   59818448    C   0.1187   0.1388    T        2.105       0.1469        0.836 
   1   SNP_A-2022220   59838198    C   0.1583   0.1448    G       0.8604       0.3536        1.111 
   1   SNP_A-2102450   59838320    A  0.09263  0.09536    G      0.05177         0.82       0.9685 
   1   SNP_A-1835571   59841884    A  0.08125  0.08812    G       0.3625       0.5471       0.9151 
   1   SNP_A-2299971   59915680    A    0.205   0.1856    G        1.446       0.2291        1.131 
   1   SNP_A-1893930   59933844    A   0.1698    0.165    G      0.09913       0.7529        1.035 
   1   SNP_A-2180741   59955799    A   0.4686   0.4599    G       0.1778       0.6732        1.035 
   1   SNP_A-2176787   59968483    A   0.1169   0.1294    G       0.8529       0.3557       0.8909 
   1   SNP_A-4217045   59986107    A    0.194   0.1953    G     0.006108       0.9377       0.9919 
   1   SNP_A-1905837   59988299    C   0.4677   0.4981    T        2.223       0.1359       0.8853 
   1   SNP_A-1956168   59994392    T   0.1436   0.1343    C       0.4284       0.5128        1.081 
   1   SNP_A-2085845   59994968    G   0.4547   0.4516    A      0.02313       0.8791        1.013 
   1   SNP_A-1789190   59995920    A   0.1253   0.1226    G      0.03842       0.8446        1.025 
   1   SNP_A-1829638   59996794    G   0.2161   0.2097    A       0.1441       0.7043        1.039 
   1   SNP_A-2073592   60016621    A  0.09062  0.09301    G      0.04079         0.84       0.9718 
   1   SNP_A-4234499   60048810    A   0.2109   0.1872    G        2.126       0.1448         1.16 
   1   SNP_A-1863926   60056842    A   0.2082   0.1836    C        2.265       0.1323        1.169 
   1   SNP_A-1820175   60056880    T    0.204   0.1791    C        2.394       0.1218        1.175 
   1   SNP_A-2278019   60107411    G  0.05637  0.05063    T       0.3953       0.5295         1.12 
   1   SNP_A-2105328   60108030    A   0.1616   0.1577    G      0.06386       0.8005        1.029 
   1   SNP_A-1913859   60108556    T  0.07829  0.08375    C       0.2383       0.6255       0.9292 
   1   SNP_A-4219855   60115648    A   0.1391   0.1397    T     0.001811       0.9661        0.995 
   1   SNP_A-2310920   60131570    C  0.06667   0.0618    T       0.2389        0.625        1.084 
   1   SNP_A-2266065   60132615    A  0.08966  0.09783    G       0.4586       0.4983       0.9083 
   1   SNP_A-2111069   60186478    G   0.1308   0.1388    A       0.3262       0.5679       0.9337 
   1   SNP_A-2207229   60194350    C   0.1107  0.09923    T       0.8228       0.3644         1.13 
   1   SNP_A-2064829   60212773    G   0.2839   0.2556    A        2.457        0.117        1.155 
   1   SNP_A-1837159   60231040    G   0.1021   0.1024    C     0.000545       0.9814       0.9969 
   1   SNP_A-2065127   60233321    A   0.5021   0.4541    C        5.489      0.01913        1.212 
   1   SNP_A-2281888   60255648    G   0.1698   0.1973    A        2.978       0.0844       0.8323 
   1   SNP_A-1829950   60266695    T  0.09081  0.09675    C       0.2471       0.6191       0.9325 
   1   SNP_A-2166634   60268901    C   0.3839   0.3571    T        1.856       0.1731        1.122 
   1   SNP_A-1806896   60270671    C   0.3845   0.3587    T        1.703        0.192        1.117 
   1   SNP_A-2285179   60315922    A   0.1656   0.1979    C        4.128      0.04218       0.8047 
   1   SNP_A-1815636   60315948    G    0.118   0.1167    A     0.008696       0.9257        1.012 
   1   SNP_A-2276474   60317006    C   0.2537   0.2358    T        1.031         0.31        1.101 
   1   SNP_A-2282286   60322408    A   0.4499   0.4325    G       0.7363       0.3909        1.073 
   1   SNP_A-4229727   60356050    A   0.2495   0.2372    G        0.476       0.4903        1.069 
   1   SNP_A-4220088   60364149    C   0.1146   0.1092    G       0.1784       0.6728        1.056 
   1   SNP_A-4182967   60364909    A   0.2318   0.2245    T       0.1793        0.672        1.042 
   1   SNP_A-4220093   60365891    C   0.2897   0.3268    T        3.806      0.05108       0.8404 
   1   SNP_A-2030104   60374444    G   0.2607   0.2373    A        1.729       0.1886        1.133 
   1   SNP_A-1847582   60394492    A   0.2833    0.306    C        1.434       0.2311       0.8964 
   1   SNP_A-2061775   60401034    G    0.136   0.1331    A      0.04208       0.8375        1.025 
   1   SNP_A-2274361   60410487    A   0.4885   0.4644    G        1.392       0.2381        1.101 
   1   SNP_A-2064445   60434081    A  0.08229  0.07187    C       0.9295        0.335        1.158 
   1   SNP_A-2159829   60445131    T   0.3211    0.304    G       0.8212       0.3648        1.083 
   1   SNP_A-2125404   60474911    A     0.34   0.3304    G        0.245       0.6206        1.044 
   1   SNP_A-4236564   60499831    C   0.2276   0.2353    T       0.2031       0.6523       0.9572 
   1   SNP_A-2067545   60511889    G   0.1427   0.1398    A      0.04122       0.8391        1.024 
   1   SNP_A-2067619   60518913    C   0.3417   0.3306    T       0.3285       0.5666        1.051 
   1   SNP_A-4220223   60558834    G    0.417   0.3909    A        1.652       0.1987        1.114 
   1   SNP_A-4238629   60570476    T   0.4024   0.3857    G        0.675       0.4113        1.072 
   1   SNP_A-2306243   60581847    T   0.1387   0.1373    A     0.008851        0.925        1.011 
   1   SNP_A-2162138   60590507    T   0.2479   0.2203    A        2.559       0.1097        1.167 
   1   SNP_A-2068187   60593192    C   0.3417   0.3567    G       0.5946       0.4406        0.936 
   1   SNP_A-2161686   60608642    A   0.4365   0.4075    G        2.068       0.1504        1.126 
   1   SNP_A-4229813   60640529    T   0.1911   0.2044    G       0.6585       0.4171       0.9193 
   1   SNP_A-1820898   60641125    A   0.1904   0.2086    G        1.239       0.2657       0.8918 
   1   SNP_A-1882246   60647457    G   0.2505   0.2158    C        4.037      0.04452        1.215 
   1   SNP_A-2209446   60648365    T   0.2474   0.2175    C        3.009      0.08281        1.182 
   1   SNP_A-4219731   60648400    C   0.2511   0.2258    T         2.06       0.1512        1.149 
   1   SNP_A-2135237   60648527    T  0.08491  0.09051    C       0.2332       0.6292       0.9323 
   1   SNP_A-2068700   60648688    C  0.08682  0.09051    G       0.1005       0.7512       0.9553 
   1   SNP_A-2068707   60648734    G   0.2219   0.2106    A       0.4502       0.5023        1.069 
   1   SNP_A-4213914   60724694    G   0.1371   0.1346    A      0.03269       0.8565        1.022 
   1   SNP_A-4206170   60726203    A   0.3824   0.3957    G       0.4384       0.5079       0.9456 
   1   SNP_A-2101812   60748394    C   0.3912   0.3826    T       0.1854       0.6668        1.037 
   1   SNP_A-1905281   60755873    G     0.39   0.3857    A      0.04472       0.8325        1.018 
   1   SNP_A-1912979   60778110    G  0.05753  0.05153    A       0.4211       0.5164        1.124 
   1   SNP_A-2083685   60797614    C   0.4583   0.4657    G       0.1299       0.7186       0.9709 
   1   SNP_A-2069201   60809603    T   0.4333   0.4326    C     0.001372       0.9705        1.003 
   1   SNP_A-1808245   60860314    T   0.4958   0.4785    C       0.7083          0.4        1.072 
   1   SNP_A-2111362   60860508    A   0.4979    0.478    G       0.9463       0.3307        1.083 
   1   SNP_A-2141334   60872268    T    0.474     0.49    C       0.6182       0.4317       0.9378 
   1   SNP_A-1919344   60905373    A   0.4188   0.4369    G       0.8042       0.3699       0.9286 
   1   SNP_A-1879182   60906029    A   0.4195   0.4355    G       0.6252       0.4291       0.9367 
   1   SNP_A-2070146   60918758    A   0.4406     0.45    C       0.2134       0.6441       0.9628 
   1   SNP_A-2070446   60941983    G   0.2854   0.2803    A      0.07835       0.7795        1.026 
   1   SNP_A-1869662   60957988    T   0.2189   0.2032    C       0.8936       0.3445        1.099 
   1   SNP_A-1811899   60995317    T   0.1382    0.121    C        1.567       0.2107        1.165 
   1   SNP_A-2249484   60999325    A   0.1396   0.1294    C       0.5415       0.4618        1.092 
   1   SNP_A-2283507   60999441    A   0.1388   0.1281    G       0.5989        0.439        1.097 
   1   SNP_A-2217416   61001172    G   0.1396   0.1292    A       0.5594       0.4545        1.093 
   1   SNP_A-1891132   61026578    A   0.2958   0.3021    C       0.1131       0.7366       0.9704 
   1   SNP_A-1857480   61074501    C   0.4708   0.4899    T       0.8701       0.3509       0.9265 
   1   SNP_A-2072131   61094646    C   0.4948   0.4793    A       0.5743       0.4485        1.064 
   1   SNP_A-2072146   61095629    G   0.2628   0.2576    C      0.08063       0.7765        1.027 
   1   SNP_A-4220606   61120216    A   0.1775   0.1754    C      0.01781       0.8938        1.014 
   1   SNP_A-1957655   61128645    C   0.1276   0.1306    T        0.046       0.8302        0.974 
   1   SNP_A-4206294   61137509    C   0.3253   0.3736    T        6.048      0.01392       0.8083 
   1   SNP_A-1787541   61146384    G   0.3152   0.3563    A        4.485      0.03419       0.8319 
   1   SNP_A-2204675   61154997    A   0.1198   0.1086    G       0.7494       0.3867        1.117 
   1   SNP_A-4203859   61157110    T   0.1788   0.1883    C       0.3506       0.5538       0.9386 
   1   SNP_A-4203397   61251879    G  0.06604  0.07366    A       0.5277       0.4676       0.8892 
   1   SNP_A-2074372   61258156    G  0.05952  0.05063    T       0.9036       0.3418        1.187 
   1   SNP_A-2107313   61327515    T  0.07021  0.07025    C    1.473e-05       0.9969       0.9994 
   1   SNP_A-1798933   61340527    A  0.07458   0.0757    G      0.01068       0.9177        0.984 
   1   SNP_A-2158038   61379557    T  0.06813  0.06758    A     0.002856       0.9574        1.009 
   1   SNP_A-2075011   61379622    T   0.1086   0.1134    C       0.1429       0.7054       0.9518 
   1   SNP_A-1872755   61390107    G  0.05285  0.04808    C       0.2836       0.5944        1.105 
   1   SNP_A-2119838   61391644    G  0.07292  0.06804    A       0.2197       0.6393        1.077 
   1   SNP_A-2108440   61412091    G  0.05208  0.04994    A      0.05738       0.8107        1.045 
   1   SNP_A-2189733   61454062    G   0.1038   0.1167    A       0.9888         0.32       0.8769 
   1   SNP_A-2035716   61454443    T   0.0795  0.06847    G        1.079       0.2988        1.175 
   1   SNP_A-4234179   61454896    C  0.07627  0.06764    G       0.6696       0.4132        1.138 
   1   SNP_A-2193045   61469154    T  0.08438  0.07928    C       0.2092       0.6474         1.07 
   1   SNP_A-2249832   61476554    G   0.1034   0.1124    A       0.4797       0.4886       0.9114 
   1   SNP_A-2275471   61476809    T  0.05241  0.06612    C        1.956       0.1619       0.7812 
   1   SNP_A-4202362   61481566    C  0.07442  0.08052    G       0.3086       0.5786       0.9181 
   1   SNP_A-4196112   61486892    G  0.09041  0.08117    A       0.6346       0.4257        1.125 
   1   SNP_A-4220962   61494949    C  0.05532  0.05306    T       0.0603        0.806        1.045 
   1   SNP_A-4220974   61510858    A   0.4316   0.4403    G       0.1818       0.6698       0.9653 
   1   SNP_A-2056568   61529230    T    0.121   0.1198    C     0.008164        0.928        1.012 
   1   SNP_A-1960072   61529612    T   0.1952   0.2045    C       0.3235       0.5695       0.9434 
   1   SNP_A-2274264   61530065    A   0.4208   0.4145    G      0.09962       0.7523        1.026 
   1   SNP_A-2127644   61547557    C   0.1458   0.1389    T       0.2357       0.6273        1.058 
   1   SNP_A-2076913   61549330    A   0.2437   0.2409    G      0.02632       0.8711        1.016 
   1   SNP_A-2141211   61553694    T  0.04298  0.06696    C        6.289      0.01215       0.6258 
   1   SNP_A-1931989   61553727    C   0.1271   0.1336    T       0.2202       0.6389       0.9444 
   1   SNP_A-2272399   61585361    T   0.4017   0.3789    C        1.308       0.2527          1.1 
   1   SNP_A-2050152   61588387    A   0.4896   0.4694    T       0.9756       0.3233        1.084 
   1   SNP_A-2101267   61588942    C   0.1151   0.1539    G        7.511     0.006132       0.7149 
   1   SNP_A-2065112   61612561    T   0.2484   0.2828    C        3.587      0.05824       0.8384 
   1   SNP_A-1842553   61617359    A  0.08369  0.06579    G        2.828      0.09266        1.297 
   1   SNP_A-2077916   61619670    C   0.0625  0.06305    T     0.003041        0.956       0.9908 
   1   SNP_A-2258520   61632390    C   0.4646   0.4831    A       0.8292       0.3625       0.9282 
   1   SNP_A-2183427   61633612    T   0.2125   0.1991    C       0.6609       0.4163        1.085 
   1   SNP_A-1948348   61659815    A   0.1966   0.1841    G       0.6062       0.4362        1.085 
   1   SNP_A-2093256   61659856    T   0.2002   0.1903    C       0.3726       0.5416        1.065 
   1   SNP_A-2078718   61690632    C   0.2276   0.2166    T       0.4182       0.5179        1.065 
   1   SNP_A-2298557   61707894    G   0.3627   0.3566    A      0.09578       0.7569        1.027 
   1   SNP_A-1872550   61709352    T   0.2641   0.2557    C        0.222       0.6375        1.045 
   1   SNP_A-2303917   61731171    G   0.4365     0.46    A        1.349       0.2454        0.909 
   1   SNP_A-1835166   61741431    A   0.1994   0.2198    G        1.479       0.2239        0.884 
   1   SNP_A-4207243   61749885    G   0.4207   0.4461    T        1.557       0.2121       0.9017 
   1   SNP_A-2136879   61770804    T   0.1226   0.1234    C     0.003712       0.9514       0.9924 
   1   SNP_A-4221209   61832248    T   0.3162   0.2899    C        1.953       0.1622        1.132 
   1   SNP_A-2261361   61861849    A    0.237   0.2484    G       0.4287       0.5126       0.9394 
   1   SNP_A-2110957   61880394    T   0.2161   0.2275    C       0.4511       0.5018       0.9359 
   1   SNP_A-2089851   61893169    G   0.1828    0.211    A        2.951      0.08585       0.8365 
   1   SNP_A-2080194   61904357    G   0.1548   0.1683    A       0.8004        0.371       0.9049 
   1   SNP_A-4221272   61904395    A   0.3875   0.3639    G        1.428       0.2322        1.106 
   1   SNP_A-2080277   61914685    T   0.2239   0.2234    C    0.0009528       0.9754        1.003 
   1   SNP_A-2268537   61914824    A   0.2286   0.2303    G      0.00963       0.9218       0.9905 
   1   SNP_A-2080340   61919026    A   0.2726   0.2762    G      0.03915       0.8431        0.982 
   1   SNP_A-2080637   61937724    A   0.4292   0.4245    G      0.05416        0.816        1.019 
   1   SNP_A-1955059   61959312    A   0.2326   0.2357    G      0.03041       0.8616       0.9832 
   1   SNP_A-2279147   62025694    A   0.4271   0.4433    G       0.6314       0.4268       0.9362 
   1   SNP_A-2081256   62047119    G   0.1417   0.1586    A        1.326       0.2495       0.8759 
   1   SNP_A-4221422   62113745    T   0.3004   0.3039    C        0.034       0.8537       0.9836 
   1   SNP_A-1946388   62128244    C   0.1117      0.1    T       0.8761       0.3493        1.132 
   1   SNP_A-1916194   62129548    C   0.1117  0.09988    T        0.896       0.3439        1.133 
   1   SNP_A-2109062   62129995    A   0.1443   0.1751    C        4.047      0.04425       0.7942 
   1   SNP_A-4207102   62130359    G   0.2559   0.2806    A        1.801       0.1796       0.8817 
   1   SNP_A-2203200   62173075    A   0.4215   0.4526    G        2.336       0.1264       0.8815 
   1   SNP_A-1868453   62249663    T   0.2228     0.23    G       0.1765       0.6744       0.9597 
   1   SNP_A-1882163   62261604    T   0.2025   0.1941    C       0.2688       0.6041        1.055 
   1   SNP_A-2284538   62269490    G    0.292   0.2926    A     0.001002       0.9747       0.9972 
   1   SNP_A-2083490   62283045    T   0.4545   0.4472    C       0.1304        0.718         1.03 
   1   SNP_A-2039879   62285827    G   0.2642   0.2736    A       0.2651       0.6066       0.9534 
   1   SNP_A-2078479   62295811    C   0.2149   0.1945    T        1.541       0.2145        1.134 
   1   SNP_A-1924395   62296619    T  0.07263  0.05057    C        5.217      0.02237         1.47 
   1   SNP_A-1848884   62348015    G   0.3552   0.3481    A       0.1322       0.7162        1.032 
   1   SNP_A-2299598   62348569    G     0.26    0.244    A        0.808       0.3687        1.088 
   1   SNP_A-2135927   62352789    T  0.08977   0.0799    C       0.7624       0.3826        1.136 
   1   SNP_A-1961168   62380374    T   0.2094    0.208    C     0.006668       0.9349        1.008 
   1   SNP_A-4232828   62387052    A   0.2887   0.2794    G       0.2567       0.6124        1.047 
   1   SNP_A-2084401   62388272    A   0.2908   0.2758    G       0.6618       0.4159        1.077 
   1   SNP_A-2276457   62406169    C   0.4487   0.4631    T       0.4986       0.4801       0.9437 
   1   SNP_A-1886809   62413262    C   0.2736   0.2617    T       0.4334       0.5103        1.063 
   1   SNP_A-1936180   62434380    G   0.2972   0.2997    A      0.01782       0.8938       0.9881 
   1   SNP_A-1906001   62471657    T    0.312   0.3377    C        1.793       0.1806       0.8892 
   1   SNP_A-2204052   62475308    C   0.3111   0.3371    T        1.841       0.1748       0.8879 
   1   SNP_A-1796728   62486057    G    0.426   0.4549    A        2.029       0.1543       0.8893 
   1   SNP_A-4221741   62501449    A   0.2933   0.2506    G        5.586       0.0181        1.241 
   1   SNP_A-1831181   62510665    T    0.434   0.4459    C       0.3453       0.5568       0.9527 
   1   SNP_A-1903673   62517794    T   0.2928    0.298    G      0.07632       0.7823        0.975 
   1   SNP_A-2085510   62519234    A   0.4382    0.445    G       0.1135       0.7362       0.9726 
   1   SNP_A-2242990   62537637    T   0.3107   0.3346    C        1.556       0.2123       0.8963 
   1   SNP_A-2223088   62563887    G   0.3675   0.3455    C         1.24       0.2655        1.101 
   1   SNP_A-2168596   62564240    G   0.2724   0.2647    A       0.1848       0.6672         1.04 
   1   SNP_A-2224352   62616163    C   0.3302   0.3246    T      0.08601       0.7693        1.026 
   1   SNP_A-1940922   62620701    G   0.1011   0.1127    A       0.8302       0.3622        0.885 
   1   SNP_A-2247948   62624463    G    0.124   0.1448    A        2.209       0.1372       0.8356 
   1   SNP_A-4240300   62624521    A   0.1215   0.1463    C        3.051      0.08069       0.8074 
   1   SNP_A-4200235   62624610    T   0.1247   0.1473    G        2.517       0.1126       0.8251 
   1   SNP_A-1878738   62625734    A   0.1401   0.1551    G        1.035       0.3089        0.888 
   1   SNP_A-2216115   62632898    C   0.1167   0.1241    T       0.3075       0.5792       0.9325 
   1   SNP_A-4221854   62670730    A   0.4812   0.4657    G       0.5812       0.4458        1.064 
   1   SNP_A-2156545   62746383    A   0.3017   0.2819    G        1.142       0.2852        1.101 
   1   SNP_A-2087719   62769426    G    0.299   0.2769    C        1.435       0.2309        1.114 
   1   SNP_A-2119888   62822139    G   0.2923   0.2715    T        1.276       0.2586        1.108 
   1   SNP_A-4223742   62822181    C   0.3021   0.2772    G        1.796       0.1802        1.129 
   1   SNP_A-2227092   62822407    T   0.2846   0.2689    C       0.7213       0.3957        1.082 
   1   SNP_A-2054834   62879355    T    0.296   0.2778    G       0.9707       0.3245        1.093 
   1   SNP_A-2119958   62880114    T    0.292   0.2742    C       0.9417       0.3318        1.092 
   1   SNP_A-2177346   62890784    C   0.2917   0.2731    A        1.023       0.3118        1.096 
   1   SNP_A-2032527   62985267    T   0.1318   0.1339    C      0.02326       0.8788       0.9818 
   1   SNP_A-2256687   63004437    G   0.3768   0.3835    C       0.1116       0.7383       0.9722 
   1   SNP_A-2068867   63025310    C   0.1271   0.1283    T     0.007507        0.931       0.9894 
   1   SNP_A-2041375   63025354    A   0.1347   0.1336    G     0.005943       0.9386        1.009 
   1   SNP_A-2092814   63025417    T   0.1313   0.1305    C     0.003712       0.9514        1.007 
   1   SNP_A-2221894   63045047    T   0.4926   0.4785    A       0.4708       0.4926        1.058 
   1   SNP_A-2089276   63049685    A   0.4874   0.4748    G       0.3801       0.5376        1.052 
   1   SNP_A-2054037   63069349    G   0.3789   0.3881    A       0.2148       0.6431       0.9618 
   1   SNP_A-2189785   63095331    A   0.4895   0.4793    G       0.2485       0.6181        1.042 
   1   SNP_A-1884826   63104783    C   0.4874   0.4756    A       0.3348       0.5629        1.049 
   1   SNP_A-1913879   63106019    T   0.1245   0.1304    A        0.185       0.6671       0.9483 
   1   SNP_A-2060331   63109922    A   0.4885   0.4774    G       0.2968       0.5859        1.046 
   1   SNP_A-2084306   63110706    A   0.3813   0.3869    T      0.07829       0.7796       0.9767 
   1   SNP_A-1930152   63110774    C   0.4896   0.4775    A       0.3494       0.5545        1.049 
   1   SNP_A-1785995   63136472    C   0.2468   0.2466    T    0.0002313       0.9879        1.001 
   1   SNP_A-1917542   63148992    T   0.2432   0.2365    G       0.1448       0.7035        1.037 
   1   SNP_A-2297218   63174220    A   0.1021  0.08018    G        3.558      0.05926        1.304 
   1   SNP_A-2000096   63176449    C   0.3792   0.3894    T       0.2639       0.6074       0.9578 
   1   SNP_A-2095065   63178473    A  0.09916   0.1018    G       0.0444       0.8331       0.9717 
   1   SNP_A-1932497   63183207    G   0.3967   0.4045    A       0.1531       0.6956       0.9679 
   1   SNP_A-4239145   63183896    G   0.4354   0.4537    A       0.8159       0.3664       0.9284 
   1   SNP_A-1881004   63186732    T   0.4354   0.4519    G       0.6579       0.4173       0.9355 
   1   SNP_A-2145145   63186989    A   0.4362   0.4504    G       0.4911       0.4834       0.9439 
   1   SNP_A-2259403   63190938    A   0.1496    0.156    T       0.1903       0.6626       0.9515 
   1   SNP_A-2268925   63195498    C   0.1975   0.2013    T      0.05308       0.8178       0.9767 
   1   SNP_A-1862360   63219342    C    0.375   0.3733    A     0.007556       0.9307        1.007 
   1   SNP_A-2000097   63219665    A   0.3745   0.3753    T     0.001784       0.9663       0.9964 
   1   SNP_A-2165562   63229950    T   0.3582   0.3552    G      0.02384       0.8773        1.013 
   1   SNP_A-1906502   63246918    G   0.4885   0.4894    A     0.001722       0.9669       0.9966 
   1   SNP_A-2091772   63261250    G   0.2111   0.1991    C       0.5303       0.4665        1.076 
   1   SNP_A-2228522   63264950    A   0.2693   0.2509    T        1.058       0.3037          1.1 
   1   SNP_A-2268581   63265589    T  0.06146  0.06688    C       0.2903         0.59       0.9137 
   1   SNP_A-1798072   63269379    A  0.06604     0.07    G        0.147       0.7014       0.9394 
   1   SNP_A-2086327   63272240    C   0.2367   0.2167    A        1.344       0.2464        1.121 
   1   SNP_A-2030395   63276194    C   0.4487   0.4225    T         1.68        0.195        1.113 
   1   SNP_A-4192749   63285233    A   0.3179   0.3295    T       0.3673       0.5445       0.9482 
   1   SNP_A-2289752   63285365    T   0.3193   0.3327    G       0.4853        0.486       0.9409 
   1   SNP_A-4233929   63289818    C   0.1754    0.186    T       0.4569       0.4991       0.9306 
   1   SNP_A-2240441   63290169    T   0.4427   0.4457    C      0.02165        0.883        0.988 
   1   SNP_A-2024734   63292703    A   0.3964   0.4118    G       0.5822       0.4454       0.9384 
   1   SNP_A-2281910   63301661    C   0.4425     0.41    T        2.586       0.1078        1.142 
   1   SNP_A-2235118   63301681    G   0.2238   0.2181    A       0.1142       0.7354        1.034 
   1   SNP_A-2064446   63304682    G   0.3021   0.2766    A        1.907       0.1673        1.132 
   1   SNP_A-1866528   63313255    C    0.347   0.3638    A       0.7231       0.3951       0.9297 
   1   SNP_A-2092685   63320261    A  0.06276  0.05514    G       0.6361       0.4251        1.148 
   1   SNP_A-4222349   63321007    C    0.417   0.3883    G        2.059       0.1513        1.127 
   1   SNP_A-2092729   63321870    A   0.4519   0.4794    G         1.82       0.1773       0.8953 
   1   SNP_A-2190624   63324700    G   0.3483   0.3258    A         1.36       0.2435        1.106 
   1   SNP_A-2314016   63336598    A   0.2902   0.2753    G       0.6596       0.4167        1.076 
   1   SNP_A-2099885   63336657    A   0.2573   0.2397    G        1.001       0.3171        1.099 
   1   SNP_A-2074096   63344724    T   0.2759   0.2497    C        2.125       0.1449        1.145 
   1   SNP_A-4222404   63354702    A   0.3444   0.4103    G        10.67     0.001087       0.7552 
   1   SNP_A-2093533   63370583    G   0.5125   0.4512    A        9.028     0.002659        1.278 
   1   SNP_A-1860056   63403386    C   0.3094   0.3162    G       0.1317       0.7166       0.9685 
   1   SNP_A-1808430   63419788    T  0.08137   0.0974    C          1.8       0.1797       0.8208 
   1   SNP_A-1790983   63430237    G   0.4801   0.4906    C       0.2641       0.6073       0.9588 
   1   SNP_A-2026576   63461530    G   0.0931  0.07822    A        1.724       0.1892         1.21 
   1   SNP_A-1954250   63461834    G   0.1956   0.1779    A        1.247       0.2641        1.124 
   1   SNP_A-1806231   63475918    G   0.4354   0.4089    T        1.739       0.1873        1.115 
   1   SNP_A-2038319   63492413    G   0.1649   0.1536    A        0.583       0.4451        1.089 
   1   SNP_A-2160124   63492812    A   0.4362   0.4113    G        1.528       0.2164        1.108 
   1   SNP_A-4222550   63500234    A   0.2977    0.309    G       0.3619       0.5475       0.9476 
   1   SNP_A-2295461   63542669    A  0.08602  0.08775    T      0.02208       0.8819       0.9784 
   1   SNP_A-1799584   63602934    A   0.4958   0.4813    C       0.5094       0.4754         1.06 
   1   SNP_A-2205864   63603067    A   0.1938   0.2041    G       0.4031       0.5255        0.937 
   1   SNP_A-2289416   63631634    G   0.3063    0.314    A       0.1675       0.6824       0.9645 
   1   SNP_A-2095391   63641438    A   0.4686   0.4774    G        0.188       0.6646       0.9651 
   1   SNP_A-2095400   63641761    T   0.4687   0.4763    C       0.1387       0.7096         0.97 
   1   SNP_A-2100601   63644346    C     0.19    0.213    T        1.957       0.1619       0.8664 
   1   SNP_A-2095560   63673489    A   0.1958    0.209    G       0.6412       0.4233       0.9216 
   1   SNP_A-2295475   63679468    T   0.1946    0.209    G       0.7703       0.3801       0.9142 
   1   SNP_A-2285397   63724178    T   0.3323   0.3059    C         1.94       0.1637        1.129 
   1   SNP_A-1953782   63730892    A   0.3323   0.3063    G        1.882       0.1701        1.127 
   1   SNP_A-2152931   63737833    A   0.4674   0.4774    C       0.2395       0.6245       0.9606 
   1   SNP_A-1809557   63755548    C   0.1947   0.2105    G       0.9122       0.3395       0.9069 
   1   SNP_A-1823010   63759453    C   0.3052    0.314    T       0.2158       0.6423       0.9598 
   1   SNP_A-2096297   63775444    T   0.1555   0.1547    C     0.002525       0.9599        1.006 
   1   SNP_A-4205367   63826156    T   0.4601    0.475    G       0.5356       0.4642       0.9417 
   1   SNP_A-1790843   63840974    G   0.3323   0.3102    A        1.345       0.2461        1.106 
   1   SNP_A-2054458   63841925    C   0.3525   0.3254    T        1.971       0.1604        1.129 
   1   SNP_A-2312651   63842083    G   0.3048   0.3145    A       0.2606       0.6097       0.9558 
   1   SNP_A-1782712   63849402    C   0.1698   0.1879    T        1.326       0.2496        0.884 
   1   SNP_A-2261973   63860032    C   0.1067   0.1089    T      0.02981       0.8629       0.9775 
   1   SNP_A-2292870   63870653    G   0.2958   0.3002    A       0.0559       0.8131       0.9791 
   1   SNP_A-2233430   63881359    G   0.1927    0.171    A        1.917       0.1662        1.157 
   1   SNP_A-2095990   63881947    C   0.1917   0.1685    G        2.197       0.1382         1.17 
   1   SNP_A-2000098   63898132    A   0.1271    0.127    G    1.327e-05       0.9971            1 
   1   SNP_A-2097733   63919070    C    0.174   0.1644    T       0.3943       0.5301        1.071 
   1   SNP_A-4199357   63931034    T  0.04158  0.06429    C        5.716      0.01681       0.6314 
   1   SNP_A-2097898   63932834    G   0.4823   0.4482    T        2.809      0.09371        1.147 
   1   SNP_A-2253157   63933160    G   0.4521   0.4263    A        1.618       0.2034         1.11 
   1   SNP_A-2036757   63934113    C  0.08229  0.08764    G       0.2186       0.6401       0.9335 
   1   SNP_A-4222837   63937894    T  0.07531  0.07644    C      0.01082       0.9172       0.9841 
   1   SNP_A-2098023   63938133    G   0.1211   0.1494    A        4.012      0.04517       0.7845 
   1   SNP_A-2301443   63939825    A   0.3049   0.2821    G        1.489       0.2224        1.116 
   1   SNP_A-4204783   63946974    T    0.167   0.1586    C       0.3048       0.5809        1.064 
   1   SNP_A-1910826   63949887    G   0.2762   0.2819    A      0.09733       0.7551       0.9719 
   1   SNP_A-2251836   63960739    C   0.2854   0.2959    T       0.3179       0.5729       0.9505 
   1   SNP_A-4202152   63960843    C    0.286   0.2956    T       0.2678       0.6048       0.9545 
   1   SNP_A-1793043   63962526    G    0.261   0.2641    A      0.03008       0.8623        0.984 
   1   SNP_A-2219695   63968200    G  0.09474   0.1133    A        2.152       0.1424       0.8193 
   1   SNP_A-2098379   63971791    G   0.2621   0.2725    T       0.3319       0.5645       0.9481 
   1   SNP_A-2000099   63984841    C   0.1583   0.1586    T    0.0002149       0.9883       0.9984 
   1   SNP_A-1801622   63985213    A   0.1621   0.1588    G      0.04993       0.8232        1.025 
   1   SNP_A-1845572   63986128    C  0.09167   0.1105    G        2.293         0.13       0.8125 
   1   SNP_A-2158672   63986159    T   0.1541   0.1568    C      0.03432        0.853       0.9793 
   1   SNP_A-2071862   63996699    C   0.1677   0.1648    A      0.03687       0.8477        1.021 
   1   SNP_A-1937325   64040922    C    0.207   0.1852    G        1.762       0.1844        1.148 
   1   SNP_A-2021367   64088067    G   0.2354    0.256    C        1.359       0.2436       0.8947 
   1   SNP_A-1807513   64090670    A   0.3273   0.3482    G        1.148        0.284        0.911 
   1   SNP_A-2027627   64090923    A   0.0929  0.09211    G      0.00453       0.9463         1.01 
   1   SNP_A-2032215   64098139    C   0.3302    0.348    T       0.8408       0.3592       0.9236 
   1   SNP_A-2066717   64120736    T   0.0625  0.04931    C        2.034       0.1538        1.285 
   1   SNP_A-1955655   64120926    A  0.05729  0.04806    G        1.046       0.3065        1.204 
   1   SNP_A-2100904   64162137    G   0.1208    0.119    A      0.01814       0.8929        1.017 
   1   SNP_A-1785715   64216020    T     0.26   0.2459    C       0.6254        0.429        1.077 
   1   SNP_A-2201633   64216229    C   0.2589   0.2441    T       0.7013       0.4023        1.082 
   1   SNP_A-2047126   64225695    C   0.2584   0.2459    A       0.4937       0.4823        1.068 
   1   SNP_A-2052866   64231449    G   0.2595   0.2437    C       0.7858       0.3754        1.087 
   1   SNP_A-4221912   64242754    A   0.2637   0.2453    G        1.069       0.3013        1.102 
   1   SNP_A-1798416   64245244    G   0.2636   0.2475    A       0.8185       0.3656        1.089 
   1   SNP_A-2135767   64245867    A   0.2681   0.2519    G       0.8004        0.371        1.088 
   1   SNP_A-1890169   64250080    G   0.2662   0.2456    A        1.338       0.2473        1.114 
   1   SNP_A-2194714   64260828    T   0.3194   0.3661    C        5.744      0.01654       0.8127 
   1   SNP_A-4184530   64275521    A   0.1604   0.1775    C        1.235       0.2663       0.8851 
   1   SNP_A-2072829   64301976    C  0.07427  0.09363    T        2.845      0.09168       0.7766 
   1   SNP_A-4223240   64314121    A   0.1229   0.1219    G     0.006067       0.9379         1.01 
   1   SNP_A-2102700   64316125    C   0.4156   0.4093    T       0.1003       0.7515        1.027 
   1   SNP_A-4223248   64316536    A    0.176   0.1617    G       0.8907       0.3453        1.108 
   1   SNP_A-1941645   64324299    C   0.3531   0.3588    G      0.08274       0.7736       0.9758 
   1   SNP_A-2103132   64332677    G     0.25   0.2447    A      0.09094        0.763        1.029 
   1   SNP_A-2041924   64336789    A   0.4677   0.4725    C      0.05612       0.8127       0.9808 
   1   SNP_A-2147000   64345749    A   0.2144   0.2232    G       0.2673       0.6052         0.95 
   1   SNP_A-4201271   64352888    G   0.1287   0.1351    A       0.2149        0.643       0.9453 
   1   SNP_A-4228637   64355378    G   0.3167   0.3325    A        0.684       0.4082       0.9303 
   1   SNP_A-2103813   64379916    C   0.1981   0.1984    A    0.0002885       0.9864       0.9982 
   1   SNP_A-2040404   64394657    A   0.2778   0.2938    G       0.7439       0.3884       0.9247 
   1   SNP_A-4240485   64402614    C   0.4204   0.4223    G     0.008843       0.9251       0.9922 
   1   SNP_A-2040847   64415865    T   0.3048   0.3184    C       0.5117       0.4744       0.9388 
   1   SNP_A-2107906   64432582    T   0.4916   0.4669    A        1.458       0.2272        1.104 
   1   SNP_A-2069514   64432621    G   0.4917   0.4682    A        1.329        0.249        1.099 
   1   SNP_A-2281325   64452337    C   0.4319   0.4547    T        1.236       0.2662       0.9119 
   1   SNP_A-1802139   64473991    T   0.1144  0.09673    C        1.998       0.1575        1.206 
   1   SNP_A-2108919   64477516    A   0.2326   0.2434    G         0.38       0.5376       0.9423 
   1   SNP_A-1851995   64479831    G   0.4156   0.4438    C        1.943       0.1633       0.8913 
   1   SNP_A-2062024   64480256    T   0.2317   0.2409    C       0.2835       0.5944       0.9499 
   1   SNP_A-2307628   64480599    A   0.4135   0.4431    G        2.129       0.1446       0.8864 
   1   SNP_A-2025784   64481838    A   0.2421    0.222    G        1.366       0.2426         1.12 
   1   SNP_A-2265092   64503365    T   0.4707   0.4449    C        1.611       0.2043         1.11 
   1   SNP_A-2105781   64547498    T   0.2417   0.2116    C        3.131      0.07682        1.187 
   1   SNP_A-4223510   64547601    C   0.2427   0.2127    A        3.096      0.07849        1.186 
   1   SNP_A-4223511   64547615    A   0.2395   0.2116    G        2.704       0.1001        1.174 
   1   SNP_A-1783232   64550858    G   0.4228    0.377    A        5.224      0.02227         1.21 
   1   SNP_A-2274632   64550987    G   0.4611   0.5083    T        5.271      0.02168       0.8279 
   1   SNP_A-1918165   64554113    C   0.1867   0.1698    G        1.169       0.2797        1.122 
   1   SNP_A-2199925   64554382    C   0.1119   0.1117    G    0.0003943       0.9842        1.003 
   1   SNP_A-2106115   64564415    C   0.1177   0.1067    T       0.7325       0.3921        1.116 
   1   SNP_A-4223542   64564454    T   0.2777   0.2687    C       0.2403        0.624        1.046 
   1   SNP_A-1909441   64564935    G   0.1182    0.106    C       0.9011       0.3425         1.13 
   1   SNP_A-2232790   64565486    G   0.1195   0.1087    A       0.6899       0.4062        1.112 
   1   SNP_A-4192696   64577319    T   0.2352    0.213    C        1.688       0.1938        1.136 
   1   SNP_A-2029912   64578091    T   0.1837   0.1717    G       0.5976       0.4395        1.086 
   1   SNP_A-4200957   64578789    C   0.1187   0.1138    T       0.1376       0.7107        1.048 
   1   SNP_A-4240941   64583748    A   0.1118   0.1025    C       0.5451       0.4603        1.102 
   1   SNP_A-2282638   64641704    G   0.2236   0.2237    C    1.056e-05       0.9974       0.9997 
   1   SNP_A-2222577   64644308    G   0.4792   0.4644    A       0.5241       0.4691        1.061 
   1   SNP_A-1885976   64644355    A    0.101  0.09375    G       0.3659       0.5452        1.087 
   1   SNP_A-4218493   64644815    T    0.166   0.1665    G     0.001026       0.9744       0.9965 
   1   SNP_A-2033141   64664373    C   0.2611   0.2468    G       0.6364        0.425        1.078 
   1   SNP_A-4223610   64664919    A  0.09958  0.09756    G      0.02693       0.8697        1.023 
   1   SNP_A-4237756   64737130    G  0.05104  0.05119    C    0.0002578       0.9872        0.997 
   1   SNP_A-4219504   64737146    C  0.05115  0.05144    T     0.001067       0.9739        0.994 
   1   SNP_A-2107419   64748674    A  0.07604  0.06866    G       0.4926       0.4828        1.116 
   1   SNP_A-2107444   64748839    C  0.07307  0.06203    A        1.181       0.2772        1.192 
   1   SNP_A-4223672   64753644    T  0.07845  0.09799    C        2.766       0.0963       0.7836 
   1   SNP_A-1956088   64776057    A   0.1229   0.1529    C        4.448      0.03495       0.7762 
   1   SNP_A-4237510   64776366    A     0.08   0.1146    G        7.797     0.005235       0.6718 
   1   SNP_A-2232116   64801664    T   0.1339   0.1247    C       0.4534       0.5007        1.085 
   1   SNP_A-1903806   64802042    G  0.08333  0.08614    A      0.06084       0.8052       0.9644 
   1   SNP_A-2161183   64836928    C   0.2965   0.3034    T       0.1365       0.7118       0.9676 
   1   SNP_A-4220483   64846823    A  0.06146  0.06125    G    0.0004524        0.983        1.004 
   1   SNP_A-2239501   64850170    T   0.1656   0.1436    C        2.267       0.1321        1.184 
   1   SNP_A-4239379   64856488    A   0.2038   0.2087    G      0.08576       0.7696       0.9706 
   1   SNP_A-2298050   64856863    G  0.04176  0.06503    C        5.978      0.01448       0.6266 
   1   SNP_A-1919892   64876098    T   0.1656   0.1431    C        2.362       0.1243        1.188 
   1   SNP_A-2108587   64887907    T    0.137   0.1264    C       0.5951       0.4404        1.097 
   1   SNP_A-2108588   64888101    A   0.1385   0.1283    T       0.5501       0.4583        1.093 
   1   SNP_A-4223753   64888400    G   0.1743   0.1527    T        2.077       0.1496        1.172 
   1   SNP_A-2189925   64891734    G   0.1408   0.1306    A       0.5266        0.468         1.09 
   1   SNP_A-4223754   64900659    G   0.1406   0.1302    A       0.5654       0.4521        1.094 
   1   SNP_A-4222267   64900963    A   0.1405   0.1357    G       0.1123       0.7375        1.041 
   1   SNP_A-2121639   64900983    A   0.1438   0.1327    G       0.6197       0.4311        1.098 
   1   SNP_A-4223755   64907929    A   0.1471   0.1347    C       0.7403       0.3896        1.108 
   1   SNP_A-2000101   64914583    A   0.2281   0.2176    G       0.3763       0.5396        1.063 
   1   SNP_A-4239784   64953051    T   0.1754   0.1996    G        2.285       0.1306       0.8526 
   1   SNP_A-2109248   64986807    T  0.08768   0.0802    C       0.4403        0.507        1.102 
   1   SNP_A-2109280   64994244    T  0.08977  0.08188    C       0.4811       0.4879        1.106 
   1   SNP_A-2151464   64994430    T  0.09329  0.08875    C       0.1498       0.6987        1.056 
   1   SNP_A-2074727   65008123    C   0.3379   0.3377    T    5.761e-05       0.9939        1.001 
   1   SNP_A-4223833   65017928    G  0.08595  0.07928    A       0.3551       0.5512        1.092 
   1   SNP_A-4223834   65018226    G  0.08873  0.07875    A        0.788       0.3747        1.139 
   1   SNP_A-2028003   65023570    C   0.3323   0.3287    A      0.03378       0.8542        1.016 
   1   SNP_A-2259933   65071676    C   0.1115   0.1298    A         1.88       0.1703       0.8407 
   1   SNP_A-2257537   65077541    C   0.1131   0.1289    T        1.376       0.2407       0.8616 
   1   SNP_A-2110131   65101688    A   0.2756   0.2778    G      0.01454        0.904        0.989 
   1   SNP_A-1805373   65113405    C   0.2862   0.2923    T       0.1108       0.7392       0.9704 
   1   SNP_A-2165183   65113590    A    0.285   0.2916    G       0.1287       0.7198       0.9681 
   1   SNP_A-4206270   65124210    G   0.1239    0.132    T       0.3396         0.56       0.9305 
   1   SNP_A-4197685   65129664    G  0.05625  0.04806    C       0.8289       0.3626         1.18 
   1   SNP_A-1863296   65140630    T   0.3167   0.2953    C        1.302       0.2538        1.106 
   1   SNP_A-2153559   65140987    A   0.3167   0.2959    G        1.227       0.2681        1.103 
   1   SNP_A-2307803   65141150    G   0.1229   0.1286    T       0.1749       0.6758       0.9497 
   1   SNP_A-1840273   65144865    A  0.05649  0.04875    G       0.7311       0.3925        1.168 
   1   SNP_A-1947563   65162423    A   0.2104   0.1909    C        1.443       0.2297         1.13 
   1   SNP_A-2286009   65163091    C   0.1363   0.1133    G        2.953       0.0857        1.235 
   1   SNP_A-2057711   65184725    C  0.08351  0.08677    A      0.08141       0.7754        0.959 
   1   SNP_A-1813078   65192778    G   0.1367   0.1094    A        4.262      0.03898         1.29 
   1   SNP_A-2068447   65200064    G   0.2762   0.2447    A        3.107      0.07796        1.178 
   1   SNP_A-2049445   65207871    G     0.26   0.2459    C       0.6275       0.4283        1.077 
   1   SNP_A-2138326   65233279    C   0.2578    0.236    T        1.554       0.2125        1.125 
   1   SNP_A-2143455   65237443    C    0.166   0.1629    T      0.04065       0.8402        1.022 
   1   SNP_A-4198571   65237607    C   0.1121   0.1048    T       0.3247       0.5688        1.078 
   1   SNP_A-2111636   65288643    G   0.2906   0.2656    C        1.881       0.1702        1.133 
   1   SNP_A-1819142   65299995    A   0.1198  0.09925    C        2.652       0.1034        1.235 
   1   SNP_A-2121437   65300765    T  0.08246  0.05688    C        6.324      0.01191         1.49 
   1   SNP_A-1835626   65356087    T   0.2161   0.1921    C         2.14       0.1435        1.159 
   1   SNP_A-4232936   65356268    A   0.2752   0.2606    G       0.6288       0.4278        1.077 
   1   SNP_A-1864039   65356446    C    0.428   0.4164    T       0.3322       0.5644        1.049 
   1   SNP_A-1858714   65366870    G   0.1075    0.117    A        0.538       0.4633        0.909 
   1   SNP_A-2138453   65390037    T   0.2248   0.2606    A        4.118      0.04243       0.8226 
   1   SNP_A-2150027   65392316    T   0.3121   0.3544    G         4.78      0.02879       0.8266 
   1   SNP_A-2112198   65412367    A   0.0871   0.0964    G       0.5979       0.4394       0.8943 
   1   SNP_A-1883677   65412868    T  0.07187  0.08313    C        1.045       0.3067       0.8542 
   1   SNP_A-2065892   65412927    A   0.2276   0.2553    T        2.496       0.1141       0.8592 
   1   SNP_A-4224047   65454210    A   0.2478   0.2814    C        3.287      0.06983       0.8414 
   1   SNP_A-2113067   65555246    A   0.4461   0.4116    T        2.852      0.09126        1.151 
   1   SNP_A-4231702   65560411    G   0.2764   0.2528    A        1.709       0.1911        1.129 
   1   SNP_A-1905633   65569368    G   0.2766   0.2522    C        1.849       0.1739        1.134 
   1   SNP_A-1820992   65574150    C   0.4485   0.4191    A         2.11       0.1463        1.127 
   1   SNP_A-1893813   65591297    T   0.3771   0.3436    C         2.94       0.0864        1.157 
   1   SNP_A-1943620   65603493    A   0.4055   0.3783    C        1.852       0.1736        1.121 
   1   SNP_A-1815876   65610954    A   0.4269    0.395    G         2.53       0.1117        1.141 
   1   SNP_A-1797680   65635890    G   0.4792   0.4406    A        3.594      0.05798        1.168 
   1   SNP_A-1840564   65641862    A   0.3128   0.3119    G     0.001832       0.9659        1.004 
   1   SNP_A-4193731   65646460    C     0.13   0.1647    T        5.555      0.01843       0.7575 
   1   SNP_A-1903479   65681061    A   0.4021   0.3911    C       0.3019       0.5827        1.047 
   1   SNP_A-2165030   65709653    G   0.3413    0.362    T        1.124        0.289       0.9131 
   1   SNP_A-2079485   65711746    G   0.4948   0.4568    A        3.451      0.06322        1.164 
   1   SNP_A-2113909   65718709    G   0.2635   0.2756    A       0.4433       0.5055       0.9405 
   1   SNP_A-2000103   65719094    G   0.4969   0.4678    A        2.013        0.156        1.123 
   1   SNP_A-2223563   65759392    T   0.1964   0.2278    G        3.463      0.06276       0.8287 
   1   SNP_A-4192965   65765213    C   0.2585   0.2576    T     0.002364       0.9612        1.005 
   1   SNP_A-1846637   65766144    G   0.3211   0.3304    A       0.2343       0.6284       0.9586 
   1   SNP_A-4216260   65773990    T   0.2219    0.229    C       0.1756       0.6752       0.9598 
   1   SNP_A-2253366   65806284    C   0.4593   0.4638    A      0.04895       0.8249        0.982 
   1   SNP_A-1831875   65811905    C   0.2552   0.2506    T      0.06681        0.796        1.025 
   1   SNP_A-2117908   65812446    G   0.2578   0.2516    T       0.1243       0.7244        1.034 
   1   SNP_A-2275388   65822326    T   0.2437   0.2447    C     0.002898       0.9571       0.9949 
   1   SNP_A-2312822   65846402    A   0.1524   0.1617    C        0.387       0.5339       0.9323 
   1   SNP_A-1828498   65858021    C   0.2027   0.2013    T     0.008128       0.9282        1.009 
   1   SNP_A-2182508   65873863    T   0.2146   0.2256    G       0.4242       0.5148       0.9377 
   1   SNP_A-2034674   65873972    G   0.1525   0.1508    A       0.0138       0.9065        1.014 
   1   SNP_A-2092221   65874845    T   0.3653   0.3758    C       0.2795        0.597       0.9562 
   1   SNP_A-2171302   65878532    T   0.3747   0.3775    C      0.01946       0.8891       0.9883 
   1   SNP_A-4201031   65878630    C   0.1981   0.1994    A     0.005921       0.9387       0.9921 
   1   SNP_A-1897830   65880134    A   0.3676   0.3812    G        0.464       0.4958       0.9438 
   1   SNP_A-2287907   65911163    G   0.2004   0.1966    A      0.05417        0.816        1.024 
   1   SNP_A-4199270   65917464    C   0.1621   0.1724    A       0.4472       0.5037       0.9288 
   1   SNP_A-2055860   65925477    G   0.2015   0.1966    A      0.08801       0.7667        1.031 
   1   SNP_A-4224268   65929318    T   0.3674   0.3708    C      0.02895       0.8649       0.9857 
   1   SNP_A-2241796   65943589    G   0.3421   0.3381    T      0.04111       0.8393        1.018 
   1   SNP_A-2115689   65963663    G   0.4926      0.5    A       0.1291       0.7194        0.971 
   1   SNP_A-1849011   65974284    A   0.2594   0.2428    G       0.8825       0.3475        1.092 
   1   SNP_A-2068656   65984504    C   0.1656   0.1698    T      0.07434       0.7851       0.9706 
   1   SNP_A-2038288   65992674    C   0.1441   0.1662    T        2.217       0.1365        0.844 
   1   SNP_A-2254446   65996578    A   0.1566    0.145    T       0.6279       0.4281        1.094 
   1   SNP_A-4220351   65996710    C   0.4023   0.4157    T       0.4426       0.5059        0.946 
   1   SNP_A-1946970   66012485    G      0.4   0.4132    T       0.4351       0.5095       0.9466 
   1   SNP_A-2056323   66045129    C    0.174   0.1873    G       0.7132       0.3984        0.914 
   1   SNP_A-1788763   66045878    A   0.1564    0.145    G       0.6042        0.437        1.093 
   1   SNP_A-2036079   66056324    G    0.209   0.2383    A        2.908      0.08815       0.8446 
   1   SNP_A-2116556   66105483    A   0.1961   0.2267    G        3.221       0.0727        0.832 
   1   SNP_A-2277668   66106433    C  0.05729   0.0525    G       0.2683       0.6045        1.097 
   1   SNP_A-2188463   66106465    T    0.453   0.4526    A    0.0005296       0.9816        1.002 
   1   SNP_A-2291068   66145494    A   0.4823   0.4869    G      0.05008       0.8229       0.9819 
   1   SNP_A-2084832   66158704    A  0.07741  0.06492    G        1.442       0.2298        1.208 
   1   SNP_A-2223776   66175012    A   0.3365   0.3184    C       0.8969       0.3436        1.086 
   1   SNP_A-1910589   66177314    C  0.09737   0.1018    T       0.1249       0.7238       0.9519 
   1   SNP_A-2209234   66194475    A  0.08455  0.08365    C     0.006392       0.9363        1.012 
   1   SNP_A-2231143   66201157    G   0.3536   0.3358    A       0.8334       0.3613        1.082 
   1   SNP_A-2299575   66203252    G    0.075  0.08063    C       0.2624       0.6085       0.9246 
   1   SNP_A-2139297   66203605    T   0.2715   0.2519    A        1.196       0.2742        1.107 
   1   SNP_A-1862193   66208848    T  0.08542  0.08365    C      0.02439       0.8759        1.023 
   1   SNP_A-4207535   66233101    G   0.2611   0.2349    A          2.2        0.138        1.151 
   1   SNP_A-1947379   66236508    A   0.2698   0.2395    C        2.865      0.09055        1.173 
   1   SNP_A-2030049   66242794    T   0.4322    0.413    A          0.9       0.3428        1.082 
   1   SNP_A-4241270   66246509    T   0.2636   0.2347    C        2.698       0.1005        1.167 
   1   SNP_A-2169760   66268696    C   0.2921   0.2661    T            2       0.1573        1.138 
   1   SNP_A-2181108   66273054    A  0.05957  0.06774    G       0.6454       0.4218       0.8718 
   1   SNP_A-4205838   66283992    T   0.4342   0.4368    C      0.01594       0.8995       0.9896 
   1   SNP_A-2096684   66291285    A  0.08333   0.0912    G       0.4469       0.5038       0.9059 
   1   SNP_A-4223182   66300368    C   0.4466   0.4501    G      0.02989       0.8627       0.9858 
   1   SNP_A-4204922   66301157    A  0.04489  0.05471    G        1.187        0.276        0.812 
   1   SNP_A-1897390   66305316    A   0.2896   0.2659    C        1.687        0.194        1.125 
   1   SNP_A-1879957   66306447    C   0.4349   0.4391    T      0.04422       0.8335       0.9828 
   1   SNP_A-2303901   66317169    C   0.1437   0.1729    T         3.76       0.0525       0.8031 
   1   SNP_A-4232833   66317545    A   0.1416   0.1715    G        3.923      0.04763       0.7974 
   1   SNP_A-2183138   66317833    G   0.3093   0.2921    C       0.8353       0.3607        1.085 
   1   SNP_A-2154991   66319533    G   0.3126   0.2888    T        1.617       0.2035         1.12 
   1   SNP_A-2118513   66319597    A   0.1451   0.1746    G         3.81      0.05094       0.8024 
   1   SNP_A-2234239   66321802    T   0.1313   0.1722    G        7.296     0.006911       0.7267 
   1   SNP_A-2212876   66322339    T  0.04517  0.05612    C        1.442       0.2298       0.7956 
   1   SNP_A-1954252   66322691    C   0.1458   0.1737    T        3.423      0.06431       0.8119 
   1   SNP_A-1839381   66357045    C   0.4948   0.4875    T       0.1255       0.7231        1.029 
   1   SNP_A-2040653   66360617    A   0.2337   0.2051    G        2.872      0.09015        1.182 
   1   SNP_A-2081604   66400547    G   0.2992   0.2905    A        0.218       0.6406        1.043 
   1   SNP_A-2000105   66401417    T   0.3249   0.3116    C        0.489       0.4844        1.063 
   1   SNP_A-2171888   66405218    G   0.3243   0.3539    A        2.338       0.1262        0.876 
   1   SNP_A-2110350   66406880    T   0.3229   0.3115    C        0.363       0.5468        1.054 
   1   SNP_A-2315015   66407959    G   0.3229   0.3109    A        0.404        0.525        1.057 
   1   SNP_A-2237635   66419094    A   0.4948    0.495    G    0.0001338       0.9908       0.9991 
   1   SNP_A-1910881   66429476    A   0.4948    0.495    G    0.0001042       0.9919       0.9992 
   1   SNP_A-4224613   66447347    A   0.1863   0.1822    C      0.06849       0.7935        1.028 
   1   SNP_A-2282985   66461697    C   0.2073   0.2116    T      0.06749        0.795       0.9743 
   1   SNP_A-1880457   66473130    A    0.087  0.08052    G       0.3299       0.5657        1.088 
   1   SNP_A-4224697   66504474    C   0.4865   0.4756    G       0.2836       0.5944        1.044 
   1   SNP_A-4229990   66538810    A    0.425   0.4324    G       0.1346       0.7137       0.9702 
   1   SNP_A-2153696   66545937    G   0.4885     0.48    A       0.1732       0.6773        1.035 
   1   SNP_A-2051211   66573352    T   0.3672   0.3645    C      0.01759       0.8945        1.011 
   1   SNP_A-2173224   66573715    T   0.3692   0.3652    C      0.04288       0.8359        1.018 
   1   SNP_A-2289661   66601850    T     0.25   0.2378    C       0.4843       0.4865        1.068 
   1   SNP_A-4199757   66619394    T   0.2656   0.2606    C      0.07748       0.7807        1.026 
   1   SNP_A-2053951   66630503    G   0.2275   0.2206    C       0.1646        0.685        1.041 
   1   SNP_A-2247733   66694470    T   0.1927    0.206    G       0.6596       0.4167       0.9201 
   1   SNP_A-2067366   66704973    A   0.1234   0.1193    G      0.09158       0.7622        1.039 
   1   SNP_A-4230748   66718882    C   0.1047   0.1114    G       0.2781        0.598       0.9324 
   1   SNP_A-2036998   66725349    A   0.1074   0.1132    G       0.2054       0.6504       0.9422 
   1   SNP_A-1833956   66726070    G   0.2326   0.2277    A      0.07944       0.7781        1.028 
   1   SNP_A-2037142   66730690    T  0.08599   0.1028    C         1.91        0.167       0.8214 
   1   SNP_A-2160784   66730771    A   0.1597   0.1688    C       0.3551       0.5512       0.9362 
   1   SNP_A-4240002   66738063    A   0.4714   0.4712    G    6.883e-05       0.9934        1.001 
   1   SNP_A-2148977   66759145    C   0.2885   0.2559    A        3.253      0.07129        1.179 
   1   SNP_A-1793112   66759753    A   0.2885    0.256    T        3.241      0.07183        1.179 
   1   SNP_A-2124319   66764642    T   0.1044   0.1255    G        2.569        0.109       0.8124 
   1   SNP_A-2079209   66767477    G   0.1061   0.1226    T         1.57       0.2102       0.8493 
   1   SNP_A-2185468   66779947    A   0.1205   0.1519    G        4.867      0.02737       0.7654 
   1   SNP_A-2310819   66791143    A   0.1387   0.1047    T        6.472      0.01096        1.377 
   1   SNP_A-1819446   66791316    A   0.2505   0.2461    G       0.0615       0.8041        1.024 
   1   SNP_A-2189209   66791379    T   0.1889   0.2054    C        1.015       0.3138       0.9013 
   1   SNP_A-1887890   66810486    C   0.1514   0.1373    G       0.9651       0.3259         1.12 
   1   SNP_A-1903153   66812318    T   0.1503   0.1361    C            1       0.3172        1.123 
   1   SNP_A-1954835   66817218    A   0.3194   0.2978    C        1.325       0.2497        1.107 
   1   SNP_A-2079442   66817252    T   0.3187   0.2981    G        1.202       0.2729        1.102 
   1   SNP_A-4240829   66817312    G   0.4004   0.4193    C       0.8571       0.3545        0.925 
   1   SNP_A-1824145   66817422    T    0.318   0.2978    C        1.156       0.2822          1.1 
   1   SNP_A-1834931   66834084    A   0.1302   0.1205    G       0.5232       0.4695        1.093 
   1   SNP_A-2044536   66838499    G   0.4167    0.427    A       0.2609       0.6095       0.9586 
   1   SNP_A-2044464   66846154    T   0.4167   0.4293    C        0.391       0.5318       0.9496 
   1   SNP_A-2100963   66856191    T   0.1271   0.1233    C      0.07983       0.7775        1.036 
   1   SNP_A-2177180   66856259    A   0.3987   0.4135    G       0.5419       0.4616       0.9405 
   1   SNP_A-1932346   66856380    G   0.1571   0.1628    A       0.1382       0.7101       0.9588 
   1   SNP_A-4193714   66857007    C   0.1635   0.1387    G        2.861      0.09078        1.213 
   1   SNP_A-2233666   66862352    T   0.1263   0.1233    C      0.05033       0.8225        1.028 
   1   SNP_A-4195358   66862687    G   0.1231    0.114    T       0.4741       0.4911        1.091 
   1   SNP_A-2000108   66880482    T   0.1607   0.1294    C        4.786      0.02869        1.288 
   1   SNP_A-1945566   66886305    A    0.167   0.1352    G        4.841      0.02779        1.283 
   1   SNP_A-2178535   66903118    A   0.0803  0.06297    G        2.734      0.09821        1.299 
   1   SNP_A-2204364   66914537    A   0.4219   0.4373    G       0.5847       0.4445       0.9388 
   1   SNP_A-2159208   66914874    A   0.4126   0.4317    G       0.8867       0.3464       0.9248 
   1   SNP_A-4218177   66915263    G   0.1705   0.1732    A      0.03024       0.8619       0.9812 
   1   SNP_A-1893923   66915440    A   0.1273   0.1015    G        4.046      0.04428        1.292 
   1   SNP_A-1961445   66925737    C   0.2259   0.2169    T       0.2864       0.5925        1.054 
   1   SNP_A-2127080   66932924    T   0.4365   0.4351    C     0.004631       0.9457        1.006 
   1   SNP_A-2127100   66933190    G   0.4331    0.422    A       0.2977       0.5854        1.046 
   1   SNP_A-2127111   66933569    A   0.3243   0.3187    G      0.08518       0.7704        1.026 
   1   SNP_A-2127125   66934304    T    0.431   0.4168    A       0.4939       0.4822         1.06 
   1   SNP_A-2160735   66939707    A  0.09957   0.1009    G      0.01133       0.9152       0.9854 
   1   SNP_A-1849978   66940136    A    0.428   0.4169    G       0.3029       0.5821        1.047 
   1   SNP_A-1891678   66947028    G   0.4362   0.4376    A     0.004672       0.9455       0.9944 
   1   SNP_A-1961420   66951234    A   0.1349    0.153    C        1.552       0.2128       0.8635 
   1   SNP_A-1838575   66972671    A   0.3105   0.2946    T       0.7181       0.3968        1.078 
   1   SNP_A-2246949   67002793    C    0.187   0.1792    A       0.2454       0.6203        1.054 
   1   SNP_A-2128275   67010062    G   0.1757   0.1785    C      0.03203        0.858        0.981 
   1   SNP_A-2128359   67012365    T   0.1566   0.1448    C       0.6528       0.4191        1.096 
   1   SNP_A-2128390   67013376    C   0.1583   0.1467    T       0.6344       0.4257        1.094 
   1   SNP_A-2271622   67013428    T   0.1569   0.1467    C       0.4884       0.4847        1.083 
   1   SNP_A-1815599   67016831    T   0.2918   0.3038    A       0.4047       0.5247       0.9446 
   1   SNP_A-1829813   67037519    T   0.1667   0.1592    C       0.2481       0.6184        1.056 
   1   SNP_A-2084328   67058698    C   0.4061   0.4154    T       0.2165       0.6417       0.9621 
   1   SNP_A-2209530   67073684    G  0.08368   0.1236    A        9.846     0.001702       0.6476 
   1   SNP_A-1942353   67121859    C   0.1347   0.1362    G      0.01202       0.9127        0.987 
   1   SNP_A-4216389   67139137    G   0.3138    0.325    A       0.3441       0.5575       0.9498 
   1   SNP_A-2231682   67146146    A   0.1926   0.1859    T       0.1696       0.6805        1.044 
   1   SNP_A-2000110   67182759    T   0.2558   0.2622    C       0.1263       0.7223       0.9673 
   1   SNP_A-2153969   67191677    G   0.2568   0.2622    A       0.0904       0.7637       0.9724 
   1   SNP_A-2105372   67202691    C   0.2532   0.2613    T       0.2056       0.6502       0.9583 
   1   SNP_A-1836517   67204087    T   0.2557   0.2619    C       0.1173        0.732       0.9685 
   1   SNP_A-4218607   67207190    A     0.25   0.2656    G       0.7265        0.394       0.9216 
   1   SNP_A-4201228   67225623    A  0.06129  0.06586    G       0.2026       0.6527       0.9261 
   1   SNP_A-1790583   67269013    G   0.3507   0.3575    T       0.1199       0.7291       0.9708 
   1   SNP_A-1960954   67269809    G    0.349   0.3581    A       0.2203       0.6388       0.9607 
   1   SNP_A-1859687   67283062    T   0.2872   0.2649    C        1.481       0.2237        1.118 
   1   SNP_A-2042995   67283445    G   0.3646   0.3571    A       0.1477       0.7007        1.033 
   1   SNP_A-2103051   67312904    T   0.1509   0.1414    A       0.4213       0.5163        1.079 
   1   SNP_A-1942041   67326321    G   0.1736   0.1501    C        2.471        0.116         1.19 
   1   SNP_A-4225546   67336869    A  0.05439  0.05779    C       0.1292       0.7193       0.9379 
   1   SNP_A-2130502   67337074    A  0.05426  0.06051    G       0.4198        0.517       0.8907 
   1   SNP_A-1873026   67337208    A   0.2926   0.2569    G        3.842      0.04999        1.196 
   1   SNP_A-2053224   67337293    C   0.2904   0.2548    T         3.84      0.05004        1.197 
   1   SNP_A-4197228   67337445    A    0.166   0.1492    T        1.262       0.2613        1.134 
   1   SNP_A-1856244   67344483    A   0.3977   0.3714    G        1.757        0.185        1.118 
   1   SNP_A-2293706   67345826    T   0.3198   0.2744    A        5.994      0.01436        1.243 
   1   SNP_A-2084144   67366407    C   0.1681    0.152    T        1.151       0.2833        1.127 
   1   SNP_A-1797080   67367147    G   0.2261   0.2112    A       0.7719       0.3796        1.091 
   1   SNP_A-2089490   67368960    C  0.04717   0.0609    T        2.121       0.1453       0.7634 
   1   SNP_A-2199552   67369707    G   0.2359   0.2104    A        2.281        0.131        1.159 
   1   SNP_A-2071478   67369883    G    0.194   0.1743    T        1.511       0.2189         1.14 
   1   SNP_A-1804219   67382034    C    0.452   0.4813    T         2.06       0.1512        0.889 
   1   SNP_A-2131259   67427735    A   0.3048   0.3235    G       0.9659       0.3257       0.9169 
   1   SNP_A-2131276   67428483    T    0.451   0.4731    C        1.176       0.2781        0.915 
   1   SNP_A-2072405   67432009    G   0.1987   0.1639    A        4.966      0.02585        1.265 
   1   SNP_A-4240628   67439879    T   0.4237   0.4293    C      0.07578       0.7831       0.9771 
   1   SNP_A-2131519   67451581    A   0.3219   0.2812    G        4.747      0.02934        1.213 
   1   SNP_A-2045577   67462196    G   0.3281   0.3731    A        5.284      0.02152       0.8204 
   1   SNP_A-1857631   67478314    A   0.1531    0.118    G        6.508      0.01074        1.352 
   1   SNP_A-1946676   67478546    A  0.05777   0.0801    G        4.464      0.03461       0.7042 
   1   SNP_A-1914207   67494804    A  0.09158   0.1041    C        1.032       0.3097        0.868 
   1   SNP_A-1916487   67495507    C  0.07611  0.09424    G         2.41       0.1205       0.7918 
   1   SNP_A-2059543   67513238    A   0.1187   0.1181    G     0.001875       0.9655        1.005 
   1   SNP_A-2284721   67572606    G   0.3125   0.2833    A         2.46       0.1168         1.15 
   1   SNP_A-1818919   67592782    C    0.201   0.1798    T         1.78       0.1821        1.148 
   1   SNP_A-2164491   67594035    A   0.1109    0.108    G      0.05141       0.8206         1.03 
   1   SNP_A-2177250   67612161    C   0.2015   0.1848    T         1.07       0.3009        1.113 
   1   SNP_A-2100389   67624045    T   0.4969   0.4599    C        3.269       0.0706         1.16 
   1   SNP_A-2307566   67627190    C  0.08977  0.08687    T      0.06262       0.8024        1.037 
   1   SNP_A-1952196   67627530    T   0.5177   0.4744    C        4.508      0.03373        1.189 
   1   SNP_A-2022471   67627635    G   0.5117   0.4742    C        3.319       0.0685        1.162 
   1   SNP_A-4199719   67627885    G   0.1103   0.1083    A       0.0254       0.8734        1.021 
   1   SNP_A-2105376   67652930    G  0.05439  0.05868    C       0.2041       0.6514       0.9228 
   1   SNP_A-1882042   67681232    C   0.2659   0.2503    T       0.7558       0.3846        1.085 
   1   SNP_A-2312406   67699641    C   0.1677   0.1637    T       0.0701       0.7912         1.03 
   1   SNP_A-2133152   67700374    G   0.1116   0.1115    A    8.353e-05       0.9927        1.001 
   1   SNP_A-2248011   67735373    C   0.1114   0.1324    G        2.339       0.1261       0.8212 
   1   SNP_A-1812197   67777793    G   0.3531   0.3579    C      0.05857       0.8088       0.9795 
   1   SNP_A-1817861   67778739    A   0.1878   0.1987    C       0.4427       0.5058       0.9321 
   1   SNP_A-1893064   67779140    C   0.2198   0.2197    A     1.54e-05       0.9969            1 
   1   SNP_A-4193162   67836216    A    0.286   0.2847    G     0.005006       0.9436        1.007 
   1   SNP_A-2231621   67836374    T   0.1642   0.1881    C        2.272       0.1317        0.848 
   1   SNP_A-2134522   67843580    A   0.2792   0.2834    T      0.05305       0.8178       0.9793 
   1   SNP_A-2134750   67859703    T    0.239   0.2342    C      0.07699       0.7814        1.027 
   1   SNP_A-2047029   67874055    G    0.349   0.3577    A       0.1995       0.6551       0.9626 
   1   SNP_A-1873798   67881084    A   0.1628   0.1596    G      0.04731       0.8278        1.024 
   1   SNP_A-4197892   67882201    C   0.1688   0.1632    T       0.1328       0.7155        1.042 
   1   SNP_A-2135253   67900718    C   0.4833   0.4869    A      0.03098       0.8603       0.9857 
   1   SNP_A-2282527   67901227    T   0.4833   0.4863    C      0.02043       0.8863       0.9884 
   1   SNP_A-4225991   67909651    T   0.4833   0.4863    C      0.02043       0.8863       0.9884 
   1   SNP_A-4225993   67910451    C   0.3255     0.29    T        3.519      0.06066        1.181 
   1   SNP_A-2135666   67930184    T   0.1837   0.2206    G        4.976       0.0257       0.7951 
   1   SNP_A-4237287   67933329    C   0.4167   0.4365    G       0.9439       0.3313       0.9222 
   1   SNP_A-1946937   67937086    A  0.06531  0.04987    G        2.666       0.1025        1.331 
   1   SNP_A-2271309   67994059    C   0.4894   0.4835    T      0.08349       0.7726        1.024 
   1   SNP_A-1796596   68053839    G  0.08021  0.07928    T     0.007121       0.9327        1.013 
   1   SNP_A-2209542   68055489    C  0.04707  0.05493    T       0.7505       0.3863       0.8498 
   1   SNP_A-2137420   68055759    G  0.07933  0.07928    A    2.578e-05       0.9959        1.001 
   1   SNP_A-2219008   68063534    C   0.3354   0.2971    T        4.103       0.0428        1.194 
   1   SNP_A-1869399   68063990    G   0.3372   0.2982    A        4.206      0.04027        1.197 
   1   SNP_A-2137562   68068692    G   0.2996    0.314    C       0.5826       0.4453       0.9345 
   1   SNP_A-2274602   68073201    A   0.3134    0.319    G      0.08536       0.7702       0.9746 
   1   SNP_A-2041452   68073735    A   0.3354   0.3034    C        2.846      0.09158        1.159 
   1   SNP_A-1887706   68080235    T   0.2918   0.3048    C       0.4784       0.4892       0.9398 
   1   SNP_A-4222769   68080622    T   0.3008   0.3063    C      0.08268       0.7737       0.9747 
   1   SNP_A-1877921   68080990    T   0.3025   0.3121    C       0.2519       0.6157       0.9561 
   1   SNP_A-1787127   68089010    A   0.3382    0.304    G        3.242      0.07179         1.17 
   1   SNP_A-2311291   68089392    G   0.2965   0.3068    A       0.3021       0.5826       0.9522 
   1   SNP_A-4235511   68096580    A   0.3361   0.3048    G        2.723      0.09891        1.155 
   1   SNP_A-2150197   68116230    T   0.2573   0.2737    C        0.824        0.364       0.9192 
   1   SNP_A-4197332   68128202    C   0.3603    0.394    G        2.831      0.09244       0.8665 
   1   SNP_A-2158690   68128237    G   0.3351   0.3021    A         3.01      0.08277        1.164 
   1   SNP_A-2059222   68129424    T   0.3173   0.3383    A        1.195       0.2744       0.9091 
   1   SNP_A-2138339   68136168    C   0.3583   0.3755    T       0.7563       0.3845       0.9289 
   1   SNP_A-2304230   68172946    A  0.04812  0.05051    C      0.07215       0.7882       0.9502 
   1   SNP_A-2183007   68194762    G   0.3822   0.4043    C        1.209       0.2715       0.9116 
   1   SNP_A-2105912   68221341    C   0.4217   0.4282    G       0.1037       0.7474       0.9737 
   1   SNP_A-1790995   68265109    T  0.06013   0.0527    C       0.6198       0.4311         1.15 
   1   SNP_A-2199336   68280126    C  0.05745  0.05069    T       0.5368       0.4638        1.141 
   1   SNP_A-1830168   68332238    G   0.1594   0.1511    A       0.3182       0.5727        1.065 
   1   SNP_A-1824177   68355045    T  0.06067  0.04619    G        2.564       0.1093        1.334 
   1   SNP_A-1813511   68355170    C   0.3604   0.3371    A        1.445       0.2293        1.108 
   1   SNP_A-4225824   68357333    G   0.3239   0.3201    A      0.03892       0.8436        1.017 
   1   SNP_A-4233981   68372474    G   0.3789   0.3525    A        1.809       0.1786        1.121 
   1   SNP_A-4205691   68372489    T   0.3563   0.3156    C        4.473      0.03444          1.2 
   1   SNP_A-1810404   68375512    A   0.3771   0.3511    C         1.76       0.1846        1.119 
   1   SNP_A-4236510   68376020    A   0.1562   0.1779    G        1.997       0.1577       0.8558 
   1   SNP_A-2040251   68404380    C   0.4467   0.4906    T        4.641      0.03122        0.838 
   1   SNP_A-2175116   68408331    A   0.3763   0.3745    G     0.008067       0.9284        1.008 
   1   SNP_A-1897688   68412874    G   0.3873   0.3777    A       0.2348        0.628        1.042 
   1   SNP_A-2309325   68465332    A   0.1002   0.1173    G        1.776       0.1827       0.8379 
   1   SNP_A-4226617   68503815    C  0.09271  0.08489    G       0.4576       0.4988        1.101 
   1   SNP_A-2051861   68512113    A    0.301   0.3059    G      0.06607       0.7971       0.9774 
   1   SNP_A-2208897   68520039    G    0.299   0.2715    A         2.23       0.1353        1.144 
   1   SNP_A-2043871   68520711    A   0.4479   0.4245    G        1.344       0.2463          1.1 
   1   SNP_A-1794530   68564701    C   0.4071   0.4244    T       0.7353       0.3912       0.9313 
   1   SNP_A-1837055   68576234    A   0.2322   0.2208    G       0.4444        0.505        1.067 
   1   SNP_A-1810864   68602285    G   0.3017   0.3081    A       0.1176       0.7316         0.97 
   1   SNP_A-4226645   68618024    A    0.305    0.311    G       0.1002       0.7516       0.9723 
   1   SNP_A-2285626   68618199    T   0.3006   0.3094    C       0.2159       0.6422       0.9596 
   1   SNP_A-2132502   68619836    G   0.1004   0.1005    A    4.168e-05       0.9948       0.9991 
   1   SNP_A-1805046   68636806    A   0.3229   0.3067    G       0.7255       0.3943        1.078 
   1   SNP_A-2311948   68646453    G   0.3219   0.3018    A        1.135       0.2867        1.098 
   1   SNP_A-4202176   68646482    T   0.3229   0.3034    A        1.055       0.3044        1.095 
   1   SNP_A-2042639   68657632    T   0.3646   0.3398    C        1.621       0.2029        1.115 
   1   SNP_A-2214936   68661485    C   0.3619   0.3383    A        1.471       0.2252        1.109 
   1   SNP_A-2275832   68674259    C   0.1604   0.1398    T        2.024       0.1549        1.175 
   1   SNP_A-2088457   68674323    T   0.4092   0.3975    G       0.3404       0.5596         1.05 
   1   SNP_A-2136346   68685343    C   0.3025   0.2891    T       0.5114       0.4745        1.067 
   1   SNP_A-1839081   68721727    C   0.1365   0.1423    T       0.1713        0.679       0.9523 
   1   SNP_A-2275075   68753536    G   0.4828   0.4975    A       0.5061       0.4768       0.9429 
   1   SNP_A-2256463   68754923    C   0.1583   0.1623    T      0.07079       0.7902       0.9707 
   1   SNP_A-1891078   68794759    A   0.1294    0.133    G      0.06507       0.7987       0.9696 
   1   SNP_A-4230141   68841419    G   0.2682   0.2697    T     0.006513       0.9357       0.9925 
   1   SNP_A-1803719   68890046    T   0.3954   0.3723    C        1.348       0.2456        1.102 
   1   SNP_A-2059784   68965036    T  0.07431  0.05435    C        4.037       0.0445        1.397 
   1   SNP_A-2146427   69008968    A   0.1116  0.09675    G        1.428       0.2322        1.172 
   1   SNP_A-1947168   69010034    G   0.0762  0.05597    A        4.108      0.04269        1.391 
   1   SNP_A-2080334   69024545    T  0.05625  0.06242    C       0.4047       0.5246       0.8952 
   1   SNP_A-4195356   69196313    G   0.1187   0.1043    A        1.233       0.2668        1.157 
   1   SNP_A-2204878   69293184    T   0.3781   0.3939    C        0.625       0.4292       0.9356 
   1   SNP_A-1958169   69329155    T  0.06799  0.07322    C       0.2467       0.6194       0.9234 
   1   SNP_A-2106485   69341731    G    0.405   0.4114    A          0.1       0.7518       0.9741 
   1   SNP_A-1912082   69350521    C   0.1989   0.1988    G    3.582e-05       0.9952        1.001 
   1   SNP_A-4227143   69382442    C  0.06785  0.07303    T        0.244       0.6214       0.9239 
   1   SNP_A-1802596   69397232    A   0.0929     0.09    G      0.06095        0.805        1.036 
   1   SNP_A-4227177   69432428    C   0.1347   0.1425    T       0.3071       0.5795       0.9364 
   1   SNP_A-4199185   69458907    T   0.5021   0.4889    A       0.4058       0.5241        1.054 
   1   SNP_A-2149378   69461128    C   0.2547   0.2559    G      0.00479       0.9448       0.9935 
   1   SNP_A-4227207   69461234    G   0.3486   0.3344    C       0.5438       0.4608        1.066 
   1   SNP_A-2168657   69462100    G   0.2719   0.2497    A        1.544       0.2141        1.122 
   1   SNP_A-2149453   69466343    A   0.2698   0.2497    C        1.269         0.26         1.11 
   1   SNP_A-2149580   69469896    G   0.2771   0.2609    T        0.801       0.3708        1.086 
   1   SNP_A-2194362   69474553    C   0.1677   0.1744    G       0.1874       0.6651       0.9541 
   1   SNP_A-2049728   69476668    G   0.2704    0.255    T       0.7329       0.3919        1.083 
   1   SNP_A-2150070   69500994    C   0.1681   0.1748    T         0.19       0.6629       0.9538 
   1   SNP_A-2150304   69522972    T   0.3591   0.3488    C       0.2802       0.5966        1.046 
   1   SNP_A-2280832   69531268    A   0.3633   0.3496    G       0.4912       0.4834        1.062 
   1   SNP_A-2303611   69534760    C   0.3583   0.3483    T       0.2641       0.6073        1.045 
   1   SNP_A-2150805   69601108    G   0.2958   0.3077    A       0.4028       0.5257       0.9451 
   1   SNP_A-2128635   69606311    G   0.2948   0.3085    A       0.5341       0.4649       0.9369 
   1   SNP_A-1847612   69614091    T   0.3494   0.3625    G       0.4489       0.5028       0.9443 
   1   SNP_A-4227813   69616192    A   0.3494   0.3634    G       0.5124       0.4741       0.9406 
   1   SNP_A-1903529   69646287    T   0.1492   0.1223    C        3.727      0.05354        1.258 
   1   SNP_A-2151457   69652390    G  0.07098  0.05813    T        1.679        0.195        1.238 
   1   SNP_A-2197779   69671754    A   0.1917    0.195    T      0.04268       0.8363       0.9789 
   1   SNP_A-2101649   69672429    G   0.1837    0.194    T       0.4115       0.5212       0.9347 
   1   SNP_A-2278295   69688184    T  0.07757  0.08186    G        0.149       0.6995       0.9431 
   1   SNP_A-1957003   69697153    T   0.3291   0.3212    A       0.1661       0.6836        1.036 
   1   SNP_A-2293746   69712127    C   0.4728   0.4488    G        1.388       0.2387        1.101 
   1   SNP_A-4227477   69720212    A   0.1084    0.115    T       0.2583       0.6113       0.9358 
   1   SNP_A-2023727   69732724    A   0.2839   0.2534    C        2.863      0.09065        1.168 
   1   SNP_A-2050317   69745281    C   0.3004   0.2908    T       0.2638       0.6075        1.047 
   1   SNP_A-1830646   69745492    A   0.2885     0.31    G        1.311       0.2523       0.9027 
   1   SNP_A-2152510   69778917    C   0.2777   0.2678    G       0.2954       0.5868        1.051 
   1   SNP_A-4203258   69780966    A   0.2841   0.2747    G       0.2608       0.6096        1.048 
   1   SNP_A-2093631   69817902    C   0.5021   0.4893    A       0.3879       0.5334        1.053 
   1   SNP_A-4234734   69820924    G  0.06042  0.06541    A       0.2507       0.6166       0.9188 
   1   SNP_A-2036249   69832829    T   0.1573   0.1602    C      0.03792       0.8456       0.9785 
   1   SNP_A-4222915   69837153    C   0.1536    0.161    A       0.2455       0.6202       0.9455 
   1   SNP_A-4227586   69837458    C   0.1576   0.1604    G      0.03456       0.8525       0.9794 
   1   SNP_A-4235693   69849690    T   0.1551    0.159    G      0.06792       0.7944        0.971 
   1   SNP_A-2153421   69853184    G   0.1552   0.1568    A      0.01207       0.9125       0.9877 
   1   SNP_A-2153527   69857385    A   0.1379   0.1362    G        0.015       0.9025        1.015 
   1   SNP_A-1870776   69857666    T  0.06421  0.07268    C       0.6606       0.4163       0.8755 
   1   SNP_A-1899841   69864087    A   0.1484   0.1583    C       0.4372       0.5085       0.9267 
   1   SNP_A-1845248   69868484    A   0.3042   0.2906    G       0.5283       0.4673        1.067 
   1   SNP_A-2163599   69869202    T  0.06503  0.07532    C       0.9379       0.3328        0.854 
   1   SNP_A-2154255   69888344    A   0.1548   0.1539    T     0.003464       0.9531        1.007 
   1   SNP_A-4230025   69914136    G   0.3088   0.3239    A       0.6276       0.4283       0.9325 
   1   SNP_A-2167090   69921347    T   0.2453   0.2469    G     0.008072       0.9284       0.9915 
   1   SNP_A-2176293   69927029    T   0.3075   0.3204    C       0.4586       0.4983        0.942 
   1   SNP_A-1829516   69927597    C   0.1883   0.1895    G     0.006199       0.9372       0.9918 
   1   SNP_A-4237829   69931226    T   0.1419   0.1511    A       0.3967       0.5288       0.9292 
   1   SNP_A-2213841   69932766    G    0.425    0.432    A       0.1187       0.7305        0.972 
   1   SNP_A-2063542   69946597    G   0.3923   0.3927    C    0.0005379       0.9815       0.9981 
   1   SNP_A-1899676   69962684    C   0.4531   0.4512    G     0.008516       0.9265        1.008 
   1   SNP_A-2160268   69963097    A  0.07082  0.07852    G       0.5022       0.4785       0.8946 
   1   SNP_A-2238878   69987617    C   0.2774   0.2861    T       0.2191       0.6397       0.9582 
   1   SNP_A-2116890   70020703    C   0.4822   0.4656    T       0.6573       0.4175        1.069 
   1   SNP_A-1885174   70051575    A   0.4822   0.4919    T       0.2242       0.6358        0.962 
   1   SNP_A-2157894   70052194    C   0.3323   0.3373    T       0.0673       0.7953       0.9777 
   1   SNP_A-2271610   70074670    C   0.4333   0.4238    T       0.2208       0.6384         1.04 
   1   SNP_A-2047830   70074789    A   0.4781   0.4707    G       0.1341       0.7142         1.03 
   1   SNP_A-2156743   70108270    T   0.5042   0.4875    C       0.6657       0.4146        1.069 
   1   SNP_A-2104806   70131751    G   0.4728   0.4912    A       0.8113       0.3677       0.9289 
   1   SNP_A-1829861   70150492    A   0.4549    0.437    G       0.7825       0.3764        1.075 
   1   SNP_A-2057826   70168595    A   0.4717   0.4937    G        1.159       0.2816       0.9155 
   1   SNP_A-2089139   70242647    A     0.11   0.1178    G       0.3476       0.5555       0.9257 
   1   SNP_A-2158239   70265149    A   0.2542   0.2629    G       0.2356       0.6274       0.9557 
   1   SNP_A-2158264   70266291    T   0.2589   0.2672    C       0.2142       0.6435       0.9579 
   1   SNP_A-4228123   70273279    A   0.2458   0.2481    G      0.01736       0.8952       0.9876 
   1   SNP_A-4228176   70315514    G   0.1038   0.1083    A       0.1235       0.7253        0.954 
   1   SNP_A-2281860   70343562    A   0.1062    0.103    G      0.06807       0.7942        1.035 
   1   SNP_A-4198071   70344059    A   0.4143   0.4047    G       0.2244       0.6357        1.041 
   1   SNP_A-2172359   70355709    G   0.1062    0.105    A     0.009937       0.9206        1.013 
   1   SNP_A-1844396   70356096    C   0.3112   0.3209    T       0.2561       0.6128        0.956 
   1   SNP_A-2282839   70377555    C   0.3347   0.3439    G       0.2265       0.6341       0.9597 
   1   SNP_A-1797432   70427818    A  0.09728  0.09551    T      0.02169       0.8829        1.021 
   1   SNP_A-2308633   70455138    A   0.1812   0.1823    G     0.004705       0.9453       0.9928 
   1   SNP_A-1806411   70461803    G  0.09205  0.09039    A      0.01981       0.8881         1.02 
   1   SNP_A-2298820   70662064    A   0.3761   0.3744    T     0.007148       0.9326        1.007 
   1   SNP_A-4193506   70717108    C    0.176   0.1423    T        5.048      0.02466        1.288 
   1   SNP_A-1944570   70724902    A   0.2521   0.2644    G       0.4714       0.4923       0.9378 
   1   SNP_A-1819259   70729287    C   0.2683   0.2753    A       0.1512       0.6973       0.9649 
   1   SNP_A-4223550   70759076    C   0.2926   0.2939    T     0.005068       0.9432       0.9935 
   1   SNP_A-2066662   70766688    G  0.09034   0.0824    A       0.4821       0.4875        1.106 
   1   SNP_A-2168384   70774780    A   0.4417   0.4569    G       0.5647       0.4524       0.9402 
   1   SNP_A-2262628   70774808    T   0.4434   0.4569    A       0.4421       0.5061       0.9468 
   1   SNP_A-1882816   70782795    A   0.3323   0.2921    G        4.549      0.03294        1.206 
   1   SNP_A-2171830   70783182    G   0.3323   0.2903    A        4.993      0.02545        1.217 
   1   SNP_A-2302734   70784433    A   0.3449   0.3081    G        3.696      0.05455        1.182 
   1   SNP_A-1829061   70784570    G   0.3478   0.3089    A        4.104      0.04278        1.193 
   1   SNP_A-2284752   70796726    T   0.2787   0.2871    G       0.2098       0.6469       0.9593 
   1   SNP_A-2088393   70796856    C   0.4572   0.4256    A        2.428       0.1192        1.137 
   1   SNP_A-4236567   70800739    C   0.1582   0.1587    T    0.0008297        0.977       0.9968 
   1   SNP_A-1909006   70801011    A   0.0654  0.05444    T        1.297       0.2548        1.215 
   1   SNP_A-4232883   70801403    T    0.153   0.1556    C       0.0325       0.8569       0.9797 
   1   SNP_A-1783303   70819366    T   0.2104    0.206    C      0.07141       0.7893        1.027 
   1   SNP_A-2163209   70832798    T   0.1848    0.185    C    0.0002292       0.9879       0.9984 
   1   SNP_A-1928812   70842900    C   0.1015  0.09715    T       0.1237       0.7251         1.05 
   1   SNP_A-1953744   70854633    A   0.2004   0.2046    G      0.06305       0.8017       0.9746 
   1   SNP_A-2163431   70871473    A   0.1176   0.1244    G       0.2518       0.6158       0.9387 
   1   SNP_A-1918586   70888425    C   0.4937   0.4894    T      0.04536       0.8313        1.018 
   1   SNP_A-2263921   70889025    C   0.3854    0.382    T      0.02926       0.8642        1.014 
   1   SNP_A-2117015   70892247    C  0.08211  0.08532    T      0.07984       0.7775        0.959 
   1   SNP_A-2060701   70916867    C   0.2178   0.2238    T       0.1239       0.7248       0.9657 
   1   SNP_A-2164051   70964395    T   0.3873   0.3706    C       0.7012       0.4024        1.074 
   1   SNP_A-1873624   70968126    C   0.4552   0.4794    T         1.41        0.235       0.9074 
   1   SNP_A-2164454   71023342    T   0.1724   0.1988    G        2.633       0.1047       0.8395 
   1   SNP_A-4198746   71069798    A  0.08263  0.09299    G       0.7806        0.377       0.8785 
   1   SNP_A-1839033   71093614    G  0.08228  0.08555    A      0.08216       0.7744       0.9583 
   1   SNP_A-2268589   71105576    C   0.1618   0.1848    T         2.18       0.1398       0.8517 
   1   SNP_A-4228755   71125692    G   0.2098   0.2016    A        0.247       0.6192        1.051 
   1   SNP_A-4228782   71138826    A   0.3309   0.3499    G        0.961       0.3269       0.9187 
   1   SNP_A-2168769   71146326    C  0.08333  0.07928    T       0.1331       0.7153        1.056 
   1   SNP_A-2198220   71185912    A   0.4125   0.4057    G       0.1135       0.7362        1.028 
   1   SNP_A-2062353   71185970    C   0.4635     0.48    A       0.6594       0.4168       0.9357 
   1   SNP_A-2026663   71186086    C   0.3737   0.3492    T        1.545       0.2138        1.112 
   1   SNP_A-2167973   71186422    G  0.08891   0.1252    A        7.902     0.004938       0.6821 
   1   SNP_A-2270462   71187723    A   0.1378   0.1283    G       0.4724       0.4919        1.086 
   1   SNP_A-2139025   71189761    G   0.3902   0.3762    C       0.4913       0.4834        1.061 
   1   SNP_A-2307198   71190213    A  0.07829   0.1067    G        5.588      0.01809       0.7108 
   1   SNP_A-2060775   71212116    T   0.2349   0.2139    G         1.52       0.2177        1.128 
   1   SNP_A-4228893   71227723    G  0.09748    0.125    A        4.455      0.03479       0.7561 
   1   SNP_A-2166655   71228058    T   0.3625   0.3608    C     0.007525       0.9309        1.007 
   1   SNP_A-1843581   71231446    T   0.3703   0.3808    A       0.2801       0.5967       0.9563 
   1   SNP_A-2166855   71247651    C  0.09034   0.1115    T        2.884      0.08948       0.7911 
   1   SNP_A-2242430   71251180    C   0.1375   0.1248    A       0.8524       0.3559        1.118 
   1   SNP_A-1927406   71253237    G   0.1375   0.1248    A       0.8524       0.3559        1.118 
   1   SNP_A-1858274   71253386    C   0.4015   0.4164    T       0.5475       0.4593       0.9403 
   1   SNP_A-1883230   71257155    G   0.1378   0.1241    A        1.001        0.317        1.128 
   1   SNP_A-2167420   71270950    A   0.1294   0.1342    G       0.1188       0.7304       0.9592 
   1   SNP_A-4194277   71271874    C  0.06472  0.06076    T       0.1601       0.6891         1.07 
   1   SNP_A-1782814   71278935    T   0.1177   0.1086    C       0.4991       0.4799        1.095 
   1   SNP_A-2187270   71293097    A   0.1409   0.1234    G        1.618       0.2033        1.165 
   1   SNP_A-1921455   71329430    A   0.2102   0.2195    G       0.3025       0.5823       0.9463 
   1   SNP_A-2065983   71344996    G    0.118   0.1042    A        1.157       0.2822        1.149 
   1   SNP_A-1896074   71401364    C  0.09081   0.1074    T        1.812       0.1783         0.83 
   1   SNP_A-2167997   71406383    G   0.1158   0.1052    A       0.6902       0.4061        1.114 
   1   SNP_A-2263487   71428240    C   0.1542   0.1523    T       0.0169       0.8966        1.015 
   1   SNP_A-4229057   71465247    T   0.4542   0.4446    C       0.2211       0.6382        1.039 
   1   SNP_A-1814034   71477692    A   0.4546   0.4469    T       0.1427       0.7056        1.032 
   1   SNP_A-2168779   71512616    C   0.2268   0.2428    T       0.8412       0.3591       0.9148 
   1   SNP_A-2000117   71512913    G   0.2263    0.219    T       0.1836       0.6683        1.043 
   1   SNP_A-1888051   71536763    T   0.4571   0.4638    C       0.1076       0.7429       0.9735 
   1   SNP_A-4200919   71537178    C   0.4646   0.4707    T      0.09067       0.7633       0.9756 
   1   SNP_A-2189379   71550263    G   0.2265   0.2406    A       0.6631       0.4155       0.9242 
   1   SNP_A-1855559   71554173    G   0.4635   0.4681    A      0.05227       0.8192       0.9814 
   1   SNP_A-2169777   71648994    A  0.06688  0.05277    C        2.135        0.144        1.287 
   1   SNP_A-2169781   71649240    A   0.1914   0.1871    G      0.07009       0.7912        1.028 
   1   SNP_A-1955539   71759140    G  0.07627  0.06549    A        1.064       0.3024        1.178 
   1   SNP_A-2058623   71760084    T  0.08333  0.07179    C        1.138        0.286        1.175 
   1   SNP_A-1947776   71785521    A   0.2395    0.225    G       0.7134       0.3983        1.085 
   1   SNP_A-1923469   71786781    A    0.249   0.2428    G       0.1217       0.7272        1.034 
   1   SNP_A-2077314   71818214    G   0.2887    0.279    A       0.2765        0.599        1.049 
   1   SNP_A-2171829   71843355    C   0.3083   0.3015    T       0.1278       0.7207        1.032 
   1   SNP_A-4229328   71843717    T   0.2897   0.2733    A       0.8018       0.3705        1.085 
   1   SNP_A-2188262   71877035    T   0.2873   0.3195    C        2.832      0.09242       0.8586 
   1   SNP_A-1917884   71906741    A   0.3708    0.392    G        1.136       0.2866        0.914 
   1   SNP_A-2087760   71950005    T    0.299   0.3156    A         0.78       0.3771       0.9247 
   1   SNP_A-2205391   71960052    C   0.4034   0.3885    A       0.5466       0.4597        1.064 
   1   SNP_A-1786949   71993752    C   0.3939   0.3863    A       0.1448       0.7036        1.032 
   1   SNP_A-1889696   72004671    A   0.1439   0.1174    C        3.791      0.05152        1.264 
   1   SNP_A-2173470   72011020    C   0.1441   0.1181    T        3.612      0.05735        1.256 
   1   SNP_A-4213918   72012159    T   0.1412   0.1192    C        2.578       0.1083        1.215 
   1   SNP_A-1892975   72040142    T   0.1447   0.1215    A        2.794      0.09462        1.223 
   1   SNP_A-1953521   72043852    A   0.5042   0.4769    G        1.782       0.1819        1.115 
   1   SNP_A-2157996   72062259    C   0.3208   0.3019    T         1.01       0.3149        1.092 
   1   SNP_A-2089077   72172255    C   0.1977   0.2243    T        2.502       0.1137        0.852 
   1   SNP_A-1812784   72177315    T   0.2084   0.1956    G       0.6091       0.4351        1.083 
   1   SNP_A-1939313   72184099    T   0.1674   0.1539    A       0.8059       0.3693        1.105 
   1   SNP_A-4196905   72186115    C    0.167   0.1541    A       0.7427       0.3888          1.1 
   1   SNP_A-1804965   72218752    C   0.2411   0.2634    T        1.569       0.2103       0.8883 
   1   SNP_A-4201225   72221387    A  0.07521  0.08302    C       0.4883       0.4847       0.8983 
   1   SNP_A-1836939   72228420    A   0.1677   0.1508    G        1.292       0.2556        1.135 
   1   SNP_A-2239453   72228438    C   0.4154    0.422    T       0.1048       0.7462       0.9736 
   1   SNP_A-2069423   72241736    T   0.1208   0.1211    C    0.0003972       0.9841       0.9975 
   1   SNP_A-2102867   72243158    G   0.1245   0.1234    A     0.006152       0.9375         1.01 
   1   SNP_A-1848217   72249809    C   0.1531   0.1642    T       0.5448       0.4605       0.9206 
   1   SNP_A-4233123   72269584    T   0.1484   0.1631    C       0.9705       0.3246       0.8942 
   1   SNP_A-4229651   72277610    T  0.06904  0.07838    G       0.7512       0.3861       0.8719 
   1   SNP_A-4222925   72277980    T   0.2193    0.245    G        2.182       0.1397       0.8655 
   1   SNP_A-2220910   72280502    C   0.4079   0.4232    G       0.5741       0.4486       0.9391 
   1   SNP_A-1908065   72280719    G   0.2198   0.2447    A        2.068       0.1504       0.8696 
   1   SNP_A-2168188   72280884    G  0.06979  0.08177    A        1.208       0.2717       0.8425 
   1   SNP_A-2025840   72288305    C   0.1527   0.1313    T        2.301       0.1293        1.193 
   1   SNP_A-2175832   72292782    C  0.07403  0.06402    A       0.9266       0.3358        1.169 
   1   SNP_A-4207638   72302454    G   0.4586   0.4685    A       0.2296       0.6318       0.9608 
   1   SNP_A-2058873   72338218    T  0.05858  0.05319    G       0.3327       0.5641        1.108 
   1   SNP_A-1917960   72338388    G   0.1737   0.1709    A      0.03347       0.8548         1.02 
   1   SNP_A-4193685   72349644    T  0.05741  0.05243    C       0.2892       0.5907        1.101 
   1   SNP_A-2185347   72392549    C   0.4917   0.5006    A       0.1926       0.6608       0.9648 
   1   SNP_A-1878256   72422842    T   0.2594   0.2635    C      0.05162       0.8203       0.9791 
   1   SNP_A-2176516   72680725    G   0.3889   0.3806    A       0.1707       0.6795        1.036 
   1   SNP_A-2062162   72688392    T   0.3497   0.3356    C       0.5273       0.4677        1.064 
   1   SNP_A-2186524   72689039    A    0.349   0.3358    G       0.4605       0.4974         1.06 
   1   SNP_A-4234160   72697985    G   0.1783   0.1729    C       0.1202       0.7288        1.038 
   1   SNP_A-1817098   72712861    T   0.3385     0.34    C     0.005691       0.9399       0.9935 
   1   SNP_A-2197145   72753392    A   0.2227   0.2262    C      0.04285        0.836       0.9798 
   1   SNP_A-2134006   72802201    T   0.2721    0.283    A       0.3557       0.5509       0.9468 
   1   SNP_A-2180126   72818165    T   0.2818   0.2945    A       0.4654       0.4951       0.9402 
   1   SNP_A-2125468   72827856    A   0.2679   0.2816    C       0.5634       0.4529       0.9333 
   1   SNP_A-1842361   72870952    C   0.2511   0.2313    A        1.273       0.2592        1.114 
   1   SNP_A-2180692   72881757    A     0.25   0.2318    G        1.086       0.2973        1.105 
   1   SNP_A-4198450   72914765    T   0.2427   0.2233    A         1.26       0.2617        1.114 
   1   SNP_A-4223782   72933292    T   0.2343   0.2206    G       0.6412       0.4233        1.081 
   1   SNP_A-1937538   72937397    T   0.2405   0.2291    G       0.4293       0.5123        1.066 
   1   SNP_A-2181170   72946459    T   0.2542   0.2563    C      0.01309       0.9089       0.9893 
   1   SNP_A-2127367   72995966    C   0.2708   0.2684    G      0.01785       0.8937        1.012 
   1   SNP_A-1897360   72996613    T   0.2557   0.2591    C      0.03433        0.853       0.9828 
   1   SNP_A-1938917   73008602    T   0.2188   0.2284    C       0.3212       0.5709       0.9459 
   1   SNP_A-1945959   73028976    A   0.4718    0.485    G       0.4159        0.519       0.9486 
   1   SNP_A-4228239   73088504    C   0.4667   0.4644    T      0.01218       0.9121        1.009 
   1   SNP_A-1830335   73102375    G  0.06745  0.07712    C       0.8054       0.3695       0.8656 
   1   SNP_A-4230274   73103216    A  0.06276   0.0662    T       0.1165       0.7329       0.9445 
   1   SNP_A-2193357   73110006    T  0.06172  0.06625    C       0.2038       0.6517       0.9271 
   1   SNP_A-4230306   73125502    C  0.06799  0.07375    T       0.2985       0.5848       0.9162 
   1   SNP_A-4206743   73156994    T  0.05652  0.07152    C        2.098       0.1475       0.7777 
   1   SNP_A-2263905   73166681    A  0.05115  0.05013    T      0.01306        0.909        1.022 
   1   SNP_A-2283666   73192245    T   0.4496   0.4576    C       0.1543       0.6944       0.9679 
   1   SNP_A-2226448   73297202    T  0.06485  0.07024    C       0.2713       0.6025        0.918 
   1   SNP_A-2044589   73305282    G   0.4404   0.4592    A       0.8568       0.3546       0.9267 
   1   SNP_A-2000119   73331762    A   0.4392   0.4593    G       0.9711       0.3244       0.9221 
   1   SNP_A-4213919   73333399    C   0.4417   0.4613    A       0.9333        0.334       0.9238 
   1   SNP_A-4193781   73351825    C   0.4779   0.4924    T       0.4973       0.4807       0.9437 
   1   SNP_A-4231082   73351843    G   0.4831   0.4981    A       0.5319       0.4658       0.9418 
   1   SNP_A-1911370   73352230    T   0.4205   0.4327    C       0.3631       0.5468       0.9513 
   1   SNP_A-2199707   73352387    A   0.4865   0.5069    C            1       0.3173       0.9216 
   1   SNP_A-4221011   73385910    G   0.4864   0.5069    C        1.002       0.3169       0.9215 
   1   SNP_A-2121209   73415074    G    0.499   0.4793    A       0.9251       0.3361        1.082 
   1   SNP_A-2263303   73415580    A    0.499   0.4794    C       0.9191       0.3377        1.081 
   1   SNP_A-1949172   73437197    A   0.4843   0.4994    G       0.5428       0.4613       0.9415 
   1   SNP_A-4218831   73559057    C   0.4672   0.4374    G        2.135        0.144        1.128 
   1   SNP_A-2057789   73586691    T  0.06276  0.08344    C        3.652      0.05601       0.7356 
   1   SNP_A-1922394   73586747    C   0.4644   0.4794    T       0.5358       0.4642       0.9418 
   1   SNP_A-1850654   73589152    C   0.4335   0.3956    T        3.539      0.05994        1.169 
   1   SNP_A-2301249   73593869    A   0.4719   0.4393    G         2.57       0.1089         1.14 
   1   SNP_A-1782390   73596867    G   0.4677   0.4356    A        2.498        0.114        1.138 
   1   SNP_A-2183708   73597143    T  0.06263  0.08052    C        2.807      0.09384       0.7629 
   1   SNP_A-1825217   73597497    A   0.4685   0.4362    G        2.519       0.1125        1.139 
   1   SNP_A-1798637   73622471    T   0.1989   0.2181    C        1.317       0.2511       0.8902 
   1   SNP_A-2242510   73626414    A   0.4854   0.4607    G         1.47       0.2254        1.104 
   1   SNP_A-1926876   73626735    G   0.4854   0.4593    A        1.634       0.2012         1.11 
   1   SNP_A-1916668   73626872    A   0.4822    0.454    G         1.89       0.1693         1.12 
   1   SNP_A-4197428   73638608    T   0.4426   0.4568    G       0.4865       0.4855        0.944 
   1   SNP_A-1848043   73643489    G   0.4895   0.4625    A         1.74       0.1871        1.114 
   1   SNP_A-2029637   73653242    C   0.4518   0.4569    T      0.06387       0.8005       0.9795 
   1   SNP_A-2252874   73670618    C   0.4588   0.4584    G    0.0002688       0.9869        1.001 
   1   SNP_A-1899194   73692261    A   0.1927   0.2028    G       0.3797       0.5378       0.9386 
   1   SNP_A-4199604   73692513    C   0.3931   0.3772    A       0.6357       0.4253        1.069 
   1   SNP_A-2102825   73692628    G   0.3917   0.3752    A       0.6936       0.4049        1.072 
   1   SNP_A-2120218   73705474    A   0.3956   0.3795    C       0.6552       0.4183         1.07 
   1   SNP_A-2212907   73712486    A   0.4644   0.4731    G       0.1814       0.6702       0.9657 
   1   SNP_A-2146941   73713306    T   0.3947    0.378    C       0.7051       0.4011        1.073 
   1   SNP_A-4232565   73724103    G   0.4551   0.4321    A         1.28        0.258        1.098 
   1   SNP_A-2267149   73748496    G   0.0621     0.08    C        2.751      0.09722       0.7614 
   1   SNP_A-1844953   73749076    T  0.04486  0.08312    C        13.17    0.0002842        0.518 
   1   SNP_A-2073629   73761154    T   0.1054  0.08677    C        2.457        0.117         1.24 
   1   SNP_A-2188476   73762442    A   0.0625  0.08115    G         3.04      0.08121       0.7549 
   1   SNP_A-2167010   73780786    C   0.1652   0.1741    T       0.3264       0.5678       0.9388 
   1   SNP_A-2274219   73788415    T  0.07917  0.06492    C        1.865        0.172        1.238 
   1   SNP_A-2133027   73798702    A   0.4844   0.4812    C      0.02381       0.8774        1.013 
   1   SNP_A-2185667   73813549    A   0.1495   0.1313    G        1.664       0.1971        1.163 
   1   SNP_A-2185668   73814164    T   0.4578   0.4536    C      0.04174       0.8381        1.017 
   1   SNP_A-2185686   73821960    G    0.226   0.2528    C         2.34       0.1261       0.8632 
   1   SNP_A-2152438   73839577    T   0.3771   0.3879    A       0.2965       0.5861       0.9552 
   1   SNP_A-2284774   73843197    A   0.1506   0.1322    G        1.684       0.1944        1.164 
   1   SNP_A-1786747   73846592    T   0.2317   0.2553    A        1.794       0.1805       0.8798 
   1   SNP_A-2274055   73846686    C   0.2313   0.2563    T        2.018       0.1555        0.873 
   1   SNP_A-1791619   73848277    G   0.2291   0.2556    A        2.276       0.1314       0.8652 
   1   SNP_A-1868931   73857456    A   0.2323   0.2575    C        2.044       0.1528       0.8725 
   1   SNP_A-1812797   73864654    A   0.2031   0.1658    G        5.655      0.01741        1.282 
   1   SNP_A-2181994   73881801    C   0.1604   0.1719    T       0.5647       0.4524       0.9206 
   1   SNP_A-2021799   73899749    G  0.06354  0.08313    A        3.285       0.0699       0.7484 
   1   SNP_A-2277303   73942599    T   0.2578   0.2772    C        1.136       0.2865       0.9061 
   1   SNP_A-1859487   73943384    T     0.31   0.2984    C       0.3851       0.5349        1.057 
   1   SNP_A-1830312   73976736    G  0.09216   0.1084    A        1.708       0.1912       0.8346 
   1   SNP_A-2206752   73999890    A  0.06875  0.07196    G      0.09427       0.7588        0.952 
   1   SNP_A-1900309   74027940    T  0.07792  0.05886    A        3.442      0.06358        1.351 
   1   SNP_A-4238506   74032543    C   0.3854   0.4188    G        2.742      0.09775       0.8702 
   1   SNP_A-1956357   74036716    C   0.4189   0.4005    T       0.8375       0.3601        1.079 
   1   SNP_A-2025667   74036816    C   0.3906   0.4238    T        2.736      0.09813       0.8714 
   1   SNP_A-2233692   74072604    G   0.3734   0.3642    A        0.219       0.6398         1.04 
   1   SNP_A-2135955   74095987    A   0.2219   0.2512    C        2.837      0.09214       0.8497 
   1   SNP_A-1825522   74100321    A  0.08298   0.0737    C       0.7119       0.3988        1.137 
   1   SNP_A-4230720   74103869    G  0.05219  0.05493    C       0.0882       0.7665       0.9474 
   1   SNP_A-2187886   74104113    T   0.3323   0.3688    A        3.483      0.06201       0.8519 
   1   SNP_A-1828982   74111755    G    0.395   0.4036    A       0.1869       0.6655       0.9645 
   1   SNP_A-2141665   74117298    G   0.3375   0.3383    A     0.001835       0.9658       0.9963 
   1   SNP_A-2228080   74117502    T  0.05104  0.05131    C    0.0009164       0.9759       0.9944 
   1   SNP_A-2067118   74118050    C   0.4906   0.4632    T        1.815       0.1779        1.116 
   1   SNP_A-2294816   74136576    G   0.1117     0.12    A       0.4008       0.5267       0.9221 
   1   SNP_A-1914237   74136629    T  0.09499   0.1058    G         0.76       0.3833       0.8875 
   1   SNP_A-2000122   74138234    C     0.41   0.3976    T       0.3837       0.5356        1.053 
   1   SNP_A-2284280   74215111    A   0.4094   0.3951    C       0.5073       0.4763        1.061 
   1   SNP_A-2035673   74295062    C   0.4895   0.4913    T     0.007445       0.9312        0.993 
   1   SNP_A-2208693   74313408    A  0.09442   0.1032    G       0.4995       0.4797       0.9062 
   1   SNP_A-1825232   74333241    T  0.09062   0.1035    C        1.119       0.2901       0.8631 
   1   SNP_A-2237705   74387513    C  0.09091   0.1025    T        0.902       0.3423       0.8756 
   1   SNP_A-1876533   74399946    G   0.3899   0.3819    A       0.1624        0.687        1.034 
   1   SNP_A-2090181   74417042    T  0.09081   0.1031    C        1.023       0.3119       0.8687 
   1   SNP_A-4231020   74472500    C    0.124   0.1471    T        2.684       0.1014       0.8207 
   1   SNP_A-1947525   74516312    A   0.1315   0.1478    G        1.302       0.2538       0.8732 
   1   SNP_A-4231069   74521910    A  0.05814  0.05212    G       0.4137       0.5201        1.123 
   1   SNP_A-4228281   74540432    G   0.1507   0.1797    A        3.536      0.06004         0.81 
   1   SNP_A-2102362   74597625    G  0.07292   0.0825    A       0.7582       0.3839       0.8747 
   1   SNP_A-2312662   74668510    C   0.2338   0.2318    A      0.01329       0.9082        1.011 
   1   SNP_A-2194388   74734127    T   0.4494   0.4574    C       0.1545       0.6942       0.9681 
   1   SNP_A-2195276   74774271    G   0.4123   0.3904    T        1.194       0.2745        1.095 
   1   SNP_A-1816304   74780596    C   0.4119   0.3894    T        1.271       0.2595        1.099 
   1   SNP_A-2304157   74780999    C   0.4125   0.3894    T        1.339       0.2472        1.101 
   1   SNP_A-2253515   74803230    T   0.1072   0.1133    A       0.2196       0.6393       0.9402 
   1   SNP_A-2160576   74832901    A   0.1091   0.1138    C       0.1319       0.7165       0.9533 
   1   SNP_A-4218869   74868466    T   0.2799   0.2886    G       0.2219       0.6376       0.9581 
   1   SNP_A-2290118   74869027    G   0.4021    0.392    A       0.2542       0.6142        1.043 
   1   SNP_A-2091165   74870373    A   0.0595  0.07358    G        1.864       0.1721       0.7965 
   1   SNP_A-1906162   74877075    C   0.4031   0.3883    T       0.5553       0.4562        1.064 
   1   SNP_A-2196436   74879204    T   0.2683   0.2581    C       0.3212       0.5709        1.054 
   1   SNP_A-2196955   74917459    T   0.2396   0.2531    C       0.5899       0.4425       0.9296 
   1   SNP_A-2197245   74933312    G   0.4292   0.4081    A        1.093       0.2957         1.09 
   1   SNP_A-2000125   74937266    A  0.07604  0.07179    G       0.1599       0.6892        1.064 
   1   SNP_A-4231671   75014984    C   0.3413   0.3456    G      0.04884       0.8251       0.9812 
   1   SNP_A-2257226   75024722    A   0.3389   0.3459    G       0.1282       0.7203       0.9696 
   1   SNP_A-2191539   75024915    C   0.1255  0.09975    T        4.056      0.04402        1.296 
   1   SNP_A-2198820   75025190    T    0.474   0.4488    C        1.529       0.2163        1.107 
   1   SNP_A-4231694   75025352    T   0.1174  0.09245    C        4.058      0.04396        1.306 
   1   SNP_A-4231718   75036073    T   0.3403   0.3437    A      0.02934        0.864       0.9853 
   1   SNP_A-1939679   75068080    T   0.1025   0.1263    C        3.256      0.07118       0.7905 
   1   SNP_A-2140959   75069980    T   0.1939   0.1844    A       0.3568       0.5503        1.064 
   1   SNP_A-1840390   75122077    G   0.3889   0.3477    T        4.389      0.03618        1.194 
   1   SNP_A-2034696   75131260    A   0.3875   0.3477    C        4.116      0.04248        1.187 
   1   SNP_A-1936958   75146267    G   0.1912   0.2135    A        1.822       0.1771       0.8708 
   1   SNP_A-2033146   75150068    G   0.1921   0.2116    A        1.409       0.2353       0.8857 
   1   SNP_A-4231801   75232921    A   0.1899   0.1873    G      0.02538       0.8734        1.017 
   1   SNP_A-2212841   75251751    C      0.2   0.1754    T        2.412       0.1204        1.175 
   1   SNP_A-4231829   75258345    C   0.1889   0.2251    T        4.683      0.03046       0.8019 
   1   SNP_A-2200360   75258802    G   0.2094   0.1869    A        1.933       0.1645        1.152 
   1   SNP_A-2283685   75299294    C   0.2004   0.1748    G         2.62       0.1055        1.183 
   1   SNP_A-2235616   75385685    A  0.08368      0.1    G        1.873       0.1711       0.8219 
   1   SNP_A-1786886   75387614    A   0.3305   0.3212    T       0.2357       0.6273        1.043 
   1   SNP_A-4231959   75427434    A  0.04873   0.0559    G       0.6054       0.4365       0.8651 
   1   SNP_A-4231968   75434361    G   0.1646   0.1665    A      0.01536       0.9014       0.9864 
   1   SNP_A-4231969   75434565    C     0.05    0.055    T       0.2982        0.585       0.9043 
   1   SNP_A-2121569   75459334    G   0.3904   0.3612    T        2.185       0.1394        1.133 
   1   SNP_A-4229241   75460202    A   0.3875   0.3613    G        1.747       0.1862        1.119 
   1   SNP_A-1824204   75465720    G  0.06146  0.07054    A         0.79       0.3741       0.8629 
   1   SNP_A-2084051   75473747    A  0.05975  0.06801    G       0.6702        0.413       0.8708 
   1   SNP_A-1802683   75474269    G   0.2296   0.2378    A       0.2234       0.6364       0.9553 
   1   SNP_A-2159998   75474760    C   0.2302   0.2381    T       0.2091       0.6475       0.9568 
   1   SNP_A-2167162   75474821    T  0.05826   0.0689    C        1.102       0.2938       0.8361 
   1   SNP_A-1815448   75475262    A   0.1705   0.1656    G       0.1021       0.7493        1.036 
   1   SNP_A-2229688   75475736    T   0.3661   0.3785    C       0.3895       0.5326       0.9484 
   1   SNP_A-2170520   75482497    G   0.1684   0.1638    T       0.0941        0.759        1.034 
   1   SNP_A-2202803   75495480    C   0.2289   0.2312    T      0.01701       0.8962       0.9874 
   1   SNP_A-4232030   75495505    T   0.1713   0.1656    C       0.1364       0.7119        1.041 
   1   SNP_A-2112996   75506409    G   0.1698   0.1654    A      0.08251       0.7739        1.032 
   1   SNP_A-1921902   75530754    A   0.1698   0.1575    G       0.6674        0.414        1.094 
   1   SNP_A-1881665   75530957    C   0.2313   0.2241    G       0.1753       0.6755        1.042 
   1   SNP_A-1907064   75551033    A   0.2098   0.2094    G    0.0006912        0.979        1.003 
   1   SNP_A-2270976   75551134    T   0.3698   0.3901    C        1.052        0.305       0.9172 
   1   SNP_A-2178680   75561176    T   0.3706    0.395    C         1.51       0.2191       0.9017 
   1   SNP_A-1896442   75562961    A   0.3685   0.3917    G        1.372       0.2415        0.906 
   1   SNP_A-2211780   75613626    A    0.162   0.1707    C       0.3161        0.574       0.9394 
   1   SNP_A-2170600   75638403    A   0.2521   0.2885    C        3.942      0.04708       0.8313 
   1   SNP_A-2295414   75673725    A     0.21   0.1897    C         1.53       0.2161        1.135 
   1   SNP_A-1881721   75680306    G   0.1775   0.1825    A       0.1031       0.7481       0.9664 
   1   SNP_A-2097349   75684357    T   0.4594     0.47    C       0.2742       0.6005        0.958 
   1   SNP_A-2139000   75743383    C    0.104  0.09324    T       0.7853       0.3755        1.129 
   1   SNP_A-1813238   75758255    C   0.1052  0.09488    T       0.7193       0.3964        1.122 
   1   SNP_A-4238526   75764607    C   0.2667   0.2705    T      0.04361       0.8346       0.9807 
   1   SNP_A-2162448   75765050    G   0.1065  0.09422    A        1.008       0.3154        1.146 
   1   SNP_A-2205082   75775641    A   0.2327    0.236    G      0.03517       0.8512        0.982 
   1   SNP_A-2152307   75778392    T   0.1681   0.1648    C      0.04614       0.8299        1.024 
   1   SNP_A-4199510   75822485    T   0.2625   0.2522    C       0.3353       0.5626        1.055 
   1   SNP_A-1842759   75837503    C  0.04203  0.05598    G        2.349       0.1253       0.7397 
   1   SNP_A-1848783   75855996    G   0.4062   0.3986    A       0.1452       0.7032        1.032 
   1   SNP_A-2104582   75856255    C   0.3926   0.3916    T     0.002638        0.959        1.004 
   1   SNP_A-2206350   75866822    A   0.2059   0.2195    G       0.6553       0.4182       0.9219 
   1   SNP_A-1894544   75878345    A   0.3358    0.357    G        1.168       0.2798       0.9108 
   1   SNP_A-2043849   75879263    T   0.3637   0.3034    C        9.916     0.001638        1.313 
   1   SNP_A-2103311   75892056    A   0.2223   0.2647    G        5.747      0.01651       0.7943 
   1   SNP_A-1936931   75892888    G   0.3344   0.3564    A        1.287       0.2567        0.907 
   1   SNP_A-4239892   75894056    A   0.3333   0.3584    T         1.64       0.2003       0.8951 
   1   SNP_A-2207550   75946737    T   0.2209   0.2658    G        6.377      0.01156       0.7832 
   1   SNP_A-2207572   75947340    G   0.2262   0.2651    T        4.772      0.02893       0.8105 
   1   SNP_A-2207767   75965820    A   0.3561   0.3808    G        1.558        0.212       0.8993 
   1   SNP_A-1842968   75977090    G   0.3594   0.3826    C        1.389       0.2386       0.9051 
   1   SNP_A-2219501   75982380    C   0.4186   0.3519    T        11.35    0.0007529        1.326 
   1   SNP_A-2123451   75982877    A   0.3615   0.3015    G        9.854     0.001695        1.311 
   1   SNP_A-2110269   75983065    A   0.3685   0.3057    G        10.68     0.001083        1.325 
   1   SNP_A-2132993   75987096    A   0.2158   0.2678    G        8.644     0.003282       0.7522 
   1   SNP_A-2284624   76009893    T   0.2212   0.2672    C        6.745     0.009398        0.779 
   1   SNP_A-2101750   76010049    C   0.3344   0.3585    T        1.524       0.2169        0.899 
   1   SNP_A-2216699   76027314    A   0.2939   0.3348    C        4.593       0.0321       0.8271 
   1   SNP_A-2125041   76046393    A   0.1077     0.09    G        2.158       0.1419        1.221 
   1   SNP_A-2113419   76047108    C   0.2971   0.3302    T        3.014      0.08254       0.8574 
   1   SNP_A-2160339   76079248    T  0.05368  0.06595    A        1.555       0.2124       0.8034 
   1   SNP_A-1900068   76083879    G   0.5084   0.4403    A        11.11    0.0008603        1.315 
   1   SNP_A-4193094   76085536    T  0.04707  0.06043    C        2.029       0.1543        0.768 
   1   SNP_A-4205934   76119420    G  0.06013  0.04329    A        3.578      0.05855        1.414 
   1   SNP_A-2205106   76132123    G   0.4112   0.4271    T       0.6147        0.433       0.9367 
   1   SNP_A-1878477   76135973    G  0.05126  0.06305    A        1.508       0.2195       0.8029 
   1   SNP_A-2084538   76140445    C   0.3184   0.2544    A        12.17    0.0004864        1.369 
   1   SNP_A-2208450   76155637    A    0.291   0.3344    G        5.166      0.02303       0.8169 
   1   SNP_A-1845735   76162374    G    0.382   0.4031    A        1.114       0.2912       0.9154 
   1   SNP_A-1879299   76170837    A   0.2201   0.2516    T        3.239      0.07191       0.8398 
   1   SNP_A-2040089   76173754    G   0.2862   0.3344    A        6.282       0.0122        0.798 
   1   SNP_A-2209521   76197028    C   0.2956   0.3396    T        5.287      0.02148       0.8161 
   1   SNP_A-4200946   76206711    A  0.05745  0.04906    T       0.8409       0.3591        1.181 
   1   SNP_A-2209697   76208848    C   0.1716   0.1562    A        1.036       0.3088        1.119 
   1   SNP_A-1927207   76216467    G  0.04896  0.06429    A        2.561       0.1095       0.7492 
   1   SNP_A-4228801   76216834    G  0.05625  0.04806    A       0.8289       0.3626         1.18 
   1   SNP_A-4238923   76230063    A     0.05    0.065    G        2.417         0.12       0.7571 
   1   SNP_A-1858382   76252702    A   0.1973   0.1859    G        0.508        0.476        1.077 
   1   SNP_A-4232665   76259472    A    0.217   0.1914    G        2.421       0.1197         1.17 
   1   SNP_A-1898797   76262367    T    0.212   0.1914    A        1.559       0.2119        1.136 
   1   SNP_A-2210387   76262676    T   0.2677   0.2844    C       0.8301       0.3622         0.92 
   1   SNP_A-4232670   76262822    G   0.2651   0.2715    A       0.1248       0.7239       0.9679 
   1   SNP_A-2186494   76263013    G   0.1812   0.1679    C       0.7464       0.3876        1.097 
   1   SNP_A-1886571   76263629    A    0.182   0.1679    C       0.8305       0.3621        1.103 
   1   SNP_A-2210653   76283377    A   0.2017   0.1852    T        1.043       0.3071        1.111 
   1   SNP_A-4225148   76286347    A   0.4664   0.4521    G       0.4867       0.4854        1.059 
   1   SNP_A-2210764   76290696    A   0.2065   0.1952    T       0.4739       0.4912        1.073 
   1   SNP_A-4232711   76290720    G      0.2   0.1809    T        1.421       0.2333        1.132 
   1   SNP_A-1926710   76293218    T   0.1956    0.186    G       0.3583       0.5495        1.064 
   1   SNP_A-1922340   76299884    C   0.2002   0.1802    T        1.565        0.211        1.139 
   1   SNP_A-2113286   76300106    T   0.4062   0.3738    C        2.674        0.102        1.146 
   1   SNP_A-2027653   76303215    G   0.2422   0.2747    T        3.277      0.07025       0.8437 
   1   SNP_A-1938129   76303470    A   0.3674   0.3177    G        6.635     0.009998        1.247 
   1   SNP_A-2211024   76310984    A   0.4202   0.4154    G      0.05604       0.8129         1.02 
   1   SNP_A-1786299   76321346    C   0.3344   0.3709    G        3.473      0.06238        0.852 
   1   SNP_A-1855364   76322563    G   0.4121   0.3926    C       0.9486       0.3301        1.084 
   1   SNP_A-4232567   76322797    T   0.2292   0.2072    C        1.707       0.1913        1.137 
   1   SNP_A-2211501   76346202    A   0.1998   0.1974    G      0.02207       0.8819        1.015 
   1   SNP_A-1905153   76365446    C   0.2792   0.2572    T        1.489       0.2224        1.119 
   1   SNP_A-4194715   76398335    G   0.1927    0.191    A      0.01082       0.9172        1.011 
   1   SNP_A-1823606   76413686    T   0.2077   0.2104    C       0.0252       0.8739       0.9842 
   1   SNP_A-1879259   76417892    A   0.4188   0.4062    G       0.3873       0.5337        1.053 
   1   SNP_A-2091011   76419596    T   0.2046    0.205    A    0.0005548       0.9812       0.9976 
   1   SNP_A-1923039   76419644    G   0.2021   0.2035    A     0.007401       0.9314       0.9913 
   1   SNP_A-2028918   76423111    T   0.2025   0.2035    A     0.003633       0.9519       0.9939 
   1   SNP_A-2129033   76440164    T  0.07292  0.07832    C       0.2484       0.6182       0.9256 
   1   SNP_A-1913837   76440335    T  0.07292  0.07803    C        0.223       0.6368       0.9293 
   1   SNP_A-2289018   76440445    T  0.07292  0.07803    C        0.223       0.6368       0.9293 
   1   SNP_A-2290247   76451825    T   0.2463   0.2366    C       0.3133       0.5756        1.055 
   1   SNP_A-4232865   76458730    T   0.2966   0.2923    A      0.05315       0.8177        1.021 
   1   SNP_A-2159517   76473159    A   0.3017   0.3116    G       0.2793       0.5971       0.9542 
   1   SNP_A-4232890   76497240    T   0.2374   0.2284    C       0.2711       0.6026        1.052 
   1   SNP_A-2059520   76512055    A  0.05335  0.05119    G      0.05674       0.8117        1.045 
   1   SNP_A-4232900   76519360    A  0.06709  0.06604    C      0.01056       0.9181        1.017 
   1   SNP_A-2215007   76527545    A  0.07008  0.06679    G       0.1024        0.749        1.053 
   1   SNP_A-1899674   76527751    A   0.4589   0.4327    C        1.647       0.1994        1.112 
   1   SNP_A-1800613   76554164    T   0.1208   0.1053    C        1.458       0.2273        1.168 
   1   SNP_A-4232931   76557981    T    0.384   0.4152    C        2.384       0.1226       0.8782 
   1   SNP_A-2105480   76574369    G  0.05104  0.06085    C         1.07       0.3009       0.8301 
   1   SNP_A-1898030   76607293    A   0.2396   0.2347    G      0.07905       0.7786        1.027 
   1   SNP_A-1818973   76613316    C   0.3734   0.3575    A       0.6565       0.4178        1.071 
   1   SNP_A-2064974   76616517    T   0.2296   0.2635    C        3.594        0.058        0.833 
   1   SNP_A-1815619   76623723    G   0.3708   0.3575    A       0.4616       0.4969        1.059
[truncated: 17,493,601 more chars]
